# Supplementary material for: Role of intraoperative oliguria in risk stratification for postoperative acute kidney injury in patients undergoing colorectal surgery with an enhanced recovery protocol: A propensity score matching analysis
Source: PLoS One. 2020 Apr 17;15(4):e0231447. doi: 10.1371/journal.pone.0231447 (PMC7164643; doi:10.1371/journal.pone.0231447)
Supplement: S1 Data — (XLSX) [file pone.0231447.s003.xlsx]

## Sheet: Sheet1
Study number	ASA	Age	Gender	Height	Weight	Diagnosis	Stoma	TNM	LAR	Total colectomy	Segmental resection	Op approach	Op min	Epidural block	Norpin	PEA	Vital_S1	Vital_S2	Vital_S3	Vital_S4	Vital_S5	Vital_S6	Vital_S7	Vital_S8	colloid	crystalloid	Urine output	Blood loss	POD	PostOp morbidity	Ileus	Leak	Surgery_ morbidity	CDS_5	Reop	Mortality	Hb	Al	Cr_0	Cr_1	Cr_2	Cr_3	Cr_4	Cr_5	Oral_0	IV_0	Input_0	UO_0	Oral_1
1	2	65	2	165	91.25	1	0	2	0	0	2	1	297	1	0	0	143	92	109	85	129.5	72.75	91.6667	78.5	300	800	60	150	9	1	1	0	1	2	0	0	9.5	3.9	0.57	0.63	0.57	0.5	0.63	0.7	1000	1400	2400	665	1600
2	2	65	1	167.1	70.95	2	0	2	0	0	2	1	240	1	489.555	100	137	63	87.6667	68	119.5	70.5	86.8333	71	0	700	35	50	13	1	1	0	1	2	0	0	16.9	4.5	0.93	1.07	1.07	0.82	0.85	0.99	0	900	900	1175	1630
3	2	79	1	162.4	66.1	1	0	1	0	0	1	1	315	1	152.03	0	141	74	96.3333	79	109.75	68.5	82.25	84.75	0	2350	450	100	10	1	0	0	0	2	0	0	10.7	3.9	0.96	0.84	0.77	0.68	0.63	0.89	500	2600	3100	411	2620
4	2	67	1	163.4	62.75	4	0	4	0	0	2	1	230	1	0	0	138	76	96.6667	81	117.25	76.25	89.9167	75.5	300	500	250	100	8	0	0	0	0	1	0	0	12.4	3.7	0.89	0.87	0.93	0.75	0.84	0.78	900	1000	1900	1270	1450
5	1	63	1	167.6	65.65	7	0	3	0	0	1	1	230	0	0	0	111	65	80.3333	75	114.5	75.25	88.3333	72	0	700	150	100	10	1	1	0	1	2	0	0	11.9	3.7	0.82	0.93	0.78	0.73	0.8	0.8	750	1050	1800	450	1670
6	2	77	1	165.7	70.2	1	0	3	0	0	2	1	245	1	0	0	186	92	123.333	72	141	75	97	76	0	900	100	30	5	1	1	0	1	2	0	0	9.1	3.5	1.4	1.69	1.84	1.76	1.98	1.46	600	1250	1850	1015	1360
7	2	53	1	177.9	81.45	3	0	1	0	0	2	1	165	1	0	0	129	78	95	83	94.75	66.25	75.75	80.5	0	500	40	50	8	0	0	0	0	1	0	0	14.3	4.2	1.16	1.12	1.05	1.02	1.04	0.95	650	700	1350	1170	2270
8	1	59	1	177.2	64.4	5	0	3	0	0	2	1	169	1	16.1	0	132	90	104	77	126.25	84	98.0833	79.5	0	350	250	20	5	0	0	0	0	1	0	0	15.1	4.5	1.06	1.11	1	0.94	1.06	0.89	800	650	1450	1293	1300
9	1	34	2	163.1	52.6	1	0	3	0	0	2	1	307	1	0	0	111	68	82.3333	73	115.5	70.25	85.3333	92.5	500	700	700	40	5	1	0	0	1	2	0	0	10	3.6	0.62	0.71	0.63	0.67	0.69	0.68	300	1500	1800	551	1075
10	2	77	2	159.3	45.4	7	0	2	0	0	2	1	265	1	454	650	152	50	84	60	118.75	50.75	73.4167	66.25	300	1200	380	50	5	0	0	0	0	1	0	0	10.3	3.9	0.75	0.73	0.7	0.6	0.7	0.68	650	1850	2500	590	1330
11	2	76	1	175.8	68.2	7	0	2	0	0	2	1	290	1	0	150	150	83	105.333	70	122	73.75	89.8333	65	0	1650	150	200	6	0	0	0	0	1	0	0	13.8	3.5	0.94	0.92	0.85	0.89	0.9	0.9	1400	1950	3350	860	1250
12	2	65	2	151.9	41.8	1	0	1	0	0	2	1	240	1	0	100	142	76	98	88	130.75	76.25	94.4167	83	0	290	50	50	8	1	0	0	0	2	0	0	12.7	4.2	0.56	0.61	0.59	0.44	0.4	0.73	300	540	840	323	300
13	2	65	1	163.9	61.9	4	0	1	0	0	2	1	130	1	0	50	129	55	79.6667	64	104.25	57	72.75	62.25	0	750	150	20	5	0	0	0	0	1	0	0	13.4	4.1	1.06	1.19	1.06	1.06	0.93	1.16	700	1150	1850	1470	1350
14	2	79	2	153.4	66.2	4	0	2	0	0	2	1	194	1	0	0	132	85	100.667	82	127.25	86.5	100.083	86.25	450	700	200	60	6	0	0	0	0	1	0	0	13.3	4	0.99	0.89	1.06	0.98	0.86	1.11	500	1500	2000	1045	1370
15	2	68	1	163.2	59.8	7	0	1	0	0	2	1	268	1	0	0	154	89	110.667	64	110	74	86	70.5	500	1800	130	250	7	0	0	0	0	1	0	0	14.8	4.1	0.99	1.01	1.09	0.94	0.9	0.86	0	2450	2450	420	1125
16	2	73	1	174.9	61.45	1	0	4	0	0	1	1	185	1	0	0	140	94	109.333	87	117	68.25	84.5	70	50	1700	200	50	6	0	0	0	0	1	0	0	11.4	3.7	0.87	0.95	0.86	0.92	0.82	0.74	50	1950	2000	475	930
17	2	79	2	151.6	62.75	8	0	4	0	0	1	1	135	1	0	0	190	100	130	90	152	70.75	97.8333	81.75	0	200	25	70	5	0	0	0	0	1	0	0	12	4.1	0.57	0.64	0.75	0.56	0.56	0.69	1000	500	1500	360	2300
18	2	80	1	170	74.6	1	0	3	0	0	2	1	130	1	0	200	151	75	100.333	65	129.5	74.75	93	64.75	300	500	30	100	4	0	0	0	0	1	0	0	9.7	3.1	0.58	1	0.85	0.77	0.77	0.85	600	1100	1700	900	870
19	2	59	2	146.3	58.55	2	0	1	0	0	2	1	125	1	0	100	83	67	72.3333	60	95.25	62.75	73.5833	69	0	300	130	50	29	1	1	0	1	2	0	0	11.1	4.1	0.8	0.78	0.71	0.65	0.57	0.49	750	550	1300	1365	2300
20	2	71	1	158.1	55.9	2	0	3	0	0	2	1	254	1	726.7	600	103	67	79	72	107	62.75	77.5	71.25	0	400	50	50	5	0	0	0	0	1	0	0	15.8	4.4	0.87	1.17	0.92	0.86	0.77	1	800	700	1500	316	2650
21	2	64	2	157.4	70.7	4	0	1	0	0	2	1	230	1	304.01	50	156	97	116.667	75	144.25	95.5	111.75	74.25	50	450	200	50	6	0	0	0	0	1	0	0	14.2	4.5	1.12	0.89	0.94	0.86	0.86	0.86	650	750	1400	450	1800
22	1	56	2	159.4	69.8	2	0	1	0	0	1	1	232	1	0	0	141	55	83.6667	66	123.75	70	87.9167	67.25	500	1100	300	150	5	0	0	0	0	1	0	0	13.1	4.6	0.98	0.85	0.8	0.83	0.87	0.9	800	1850	2650	885	2170
23	2	76	1	166.8	75.2	4	0	3	0	0	2	1	130	0	0	0	107	60	75.6667	57	121.25	75	90.4167	58.25	350	300	100	50	4	0	0	0	0	1	0	0	14.7	4.2	0.9	0.87	1.05	0.91	0.91	0.84	500	1050	1550	1096	1300
24	2	79	2	154.3	60.05	3	0	1	0	0	1	1	240	1	0	150	169	80	109.667	73	118	70.75	86.5	74	400	1000	150	50	5	0	0	0	0	1	0	0	15.7	4.1	0.8	0.63	0.66	0.57	0.64	0.83	150	1650	1800	560	1020
25	2	77	2	156.1	51.5	1	0	2	0	0	1	1	110	1	123.6	0	122	82	95.3333	73	122.5	86.5	98.5	67	0	200	90	30	5	0	0	0	0	1	0	0	12.5	3.7	0.51	0.56	0.57	0.43	0.42	0.48	450	850	1300	700	1500
26	2	90	1	162	63	7	0	3	0	0	1	1	210	1	170.1	0	175	88	117	85	114.75	66.5	82.5833	74	300	900	300	70	6	1	0	0	0	2	0	0	11.9	3.5	0.9	1.04	1.02	1.47	1.09	1.01	650	1500	2150	1815	1700
27	2	68	2	158	75.2	8	0	3	0	0	1	1	215	1	0	50	163	76	105	88	142.5	70	94.1667	82	300	400	215	250	5	0	0	0	0	1	0	0	13.4	4.2	0.7	0.73	0.72	0.71	0.62	0.59	500	950	1450	815	1180
28	2	58	2	150	82.05	4	0	1	0	0	2	1	225	1	0	0	163	98	119.667	68	116.5	72.75	87.3333	63.25	50	250	190	20	5	0	0	0	0	1	0	0	12.6	4.6	0.72	0.78	0.7	0.68	0.68	0.76	0	500	500	815	1195
29	2	77	1	163.6	76.9	7	0	3	0	0	1	1	202	1	0	0	149	66	93.6667	90	134.25	72.75	93.25	78.25	0	400	350	20	5	0	0	0	0	1	0	0	11	3.4	1.32	1.21	1.22	1.24	1.13	1.28	800	700	1500	935	1500
30	1	44	2	160.3	57.85	1	0	3	0	0	1	1	215	1	390.488	0	114	70	84.6667	75	121.5	66	84.5	84.5	100	250	400	50	5	1	0	0	1	2	0	0	9.4	3.2	0.61	0.57	0.58	0.57	0.57	0.76	200	650	850	430	1480
31	2	63	1	168.2	64.1	4	0	1	0	0	2	1	185	1	365.37	0	121	70	87	69	133.25	81.75	98.9167	87.25	100	250	100	50	5	0	0	0	0	1	0	0	14.5	4.5	0.83	0.94	0.88	0.86	0.78	1.14	400	600	1000	880	2200
32	2	69	1	160.6	55.25	1	0	1	0	0	1	1	84	1	0	0	98	64	75.3333	79	87.75	59.5	68.9167	74.5	500	300	250	30	7	0	0	0	0	1	0	0	13.5	4	0.8	0.85	0.9	0.75	0.77	0.9	2000	1200	3200	1630	2670
33	2	76	2	143.1	51.15	1	0	3	0	0	1	1	190	1	0	0	141	77	98.3333	80	118.75	75.25	89.75	77.5	50	1450	450	200	5	0	0	0	0	1	0	0	13.2	3.6	0.71	0.64	0.73	0.62	0.66	0.74	1550	1850	3400	1491	1350
34	1	64	2	154.5	51.2	1	0	3	0	0	1	1	150	1	0	50	130	75	93.3333	85	104.25	60.5	75.0833	76.25	100	1450	250	50	5	1	0	0	1	2	0	0	13.7	4.2	0.77	0.74	0.78	0.62	0.62	0.68	200	1950	2150	1375	1250
35	2	66	1	173.3	64.55	4	0	1	0	0	2	1	80	1	0	0	139	82	101	57	136.25	88.5	104.417	71.25	200	250	50	20	4	0	0	0	0	1	0	0	15	4.1	0.9	0.91	0.91	0.91	0.91	0.89	800	750	1550	1810	1400
36	1	62	2	145.8	55.25	4	0	1	0	0	2	1	70	1	0	150	159	97	117.667	72	95	63.25	73.8333	56.25	0	200	50	50	5	0	0	0	0	1	0	0	14.4	4.1	0.57	0.57	0.55	0.5	0.5	0.7	1500	550	2050	1314	1550
37	1	49	1	174.8	77.4	7	0	0	0	0	1	1	135	1	0	0	87	56	66.3333	79	110.5	63.5	79.1667	69	0	950	100	50	7	0	0	0	0	1	0	0	15	4.2	0.94	0.97	0.97	0.84	0.84	1.03	150	1150	1300	263	1300
38	2	74	2	149.4	50.5	3	0	3	0	0	2	1	110	0	0	0	134	65	88	59	122.5	62.25	82.3333	69.5	0	100	100	20	4	0	0	0	0	1	0	0	13.9	4.5	0.73	0.82	0.69	0.5	0.5	0.62	650	450	1100	620	1900
39	1	49	2	161.2	73.5	4	0	1	0	0	2	1	90	1	0	0	112	64	80	54	96	54	68	67	0	250	200	50	5	0	0	0	0	1	0	0	12.3	4.1	0.77	0.83	0.81	0.65	0.65	0.89	600	450	1050	1125	1820
40	2	67	2	152.1	49.4	2	0	3	0	0	2	1	215	0	0	0	108	69	82	74	120	75.5	90.3333	79.75	0	1000	300	100	5	0	0	0	0	1	0	0	14.8	4.3	0.67	0.64	0.53	0.61	0.66	0.61	200	1350	1550	1175	600
41	2	62	1	161.2	64.9	4	0	3	0	0	2	1	95	1	360.195	250	109	66	80.3333	50	104.75	71.5	82.5833	53	500	650	250	20	5	0	0	0	0	1	0	0	14.3	3.9	1.04	0.87	1.06	0.9	0.9	0.95	650	1500	2150	660	1140
42	2	74	1	170	64	7	0	3	0	0	1	1	110	1	435.2	200	112	64	80	63	121.5	69	86.5	67.75	500	150	200	20	4	0	0	0	0	1	0	0	13.5	3.4	0.73	0.82	0.85	0.69	0.69	1.26	1500	1950	3450	1830	1950
43	2	75	2	153.9	50.6	1	0	3	0	0	2	1	310	1	139.15	0	156	94	114.667	79	133	85.25	101.167	80.25	500	350	360	100	5	0	0	0	0	1	0	0	9.6	4.1	1.04	0.7	0.82	0.63	0.68	0.74	200	1150	1350	575	680
44	2	74	1	163	63.6	4	0	3	0	0	2	1	180	1	31.8	0	131	73	92.3333	68	113.5	66.75	82.3333	79	100	300	150	300	5	0	0	0	0	1	0	0	15.1	4.1	0.89	0.96	0.92	0.98	0.84	0.91	200	650	850	569	1450
45	2	65	1	173.6	88.5	1	0	1	0	0	2	1	305	1	185.85	0	151	106	121	76	150.5	85.5	107.167	82.75	0	950	40	100	14	1	1	0	1	2	0	0	14.6	4.2	1.44	1.32	1.44	1.34	1	1.54	300	1150	1450	430	2780
46	1	62	1	172.4	58.6	1	0	4	0	0	2	1	105	1	0	0	120	73	88.6667	77	131.25	80.75	97.5833	74.25	250	450	200	30	4	0	0	0	0	1	0	0	11.6	3.7	0.75	0.89	0.91	0.9	0.9	0.85	500	1050	1550	1150	1350
47	1	58	1	164.2	67.1	4	0	2	0	0	2	1	225	1	194.59	50	130	70	90	75	110.25	66	80.75	73.75	0	400	50	50	5	1	1	0	1	2	0	0	13.3	3.7	0.71	0.95	0.89	0.64	0.62	1.01	400	650	1050	650	1370
48	2	68	2	152.2	56.4	2	0	2	0	1	2	1	122	1	0	0	175	89	117.667	62	119	69.5	86	68	400	400	150	50	4	0	0	0	0	1	0	0	14.8	4.3	0.73	0.71	0.66	0.65	0.54	0.54	700	1150	1850	1430	1535
49	1	42	2	165.9	55.9	1	0	4	0	0	2	1	315	1	0	0	124	76	92	87	121.5	71.75	88.3333	94.5	200	1650	300	300	5	0	0	0	0	1	0	0	11	3.8	0.48	0.51	0.5	0.49	0.49	0.55	1000	2200	3200	1235	2100
50	2	66	2	151.8	55.3	4	0	3	0	0	2	1	98	1	0	0	158	105	122.667	57	106	69.75	81.8333	57.75	500	550	210	50	5	0	0	0	0	1	0	0	9.7	3.9	0.74	0.71	0.71	0.68	0.62	0.63	450	1400	1850	1171	1150
51	1	49	2	158.5	48.3	3	0	3	0	0	1	1	127	1	0	0	105	63	77	94	101.5	63.75	76.3333	79.5	0	250	40	20	4	0	0	0	0	1	0	0	13.8	4.3	0.7	0.86	0.66	0.46	0.46	0.69	500	750	1250	440	1450
52	2	48	2	157.8	41	2	0	1	0	0	1	1	210	1	0	0	109	76	87	80	105.75	65.75	79.0833	82	0	350	100	50	9	1	0	0	0	2	0	0	12	4.3	1.12	1.23	1.36	1.61	1.07	1.11	400	550	950	209	2120
53	2	83	2	154.2	54.69	4	0	3	0	0	2	1	115	1	0	200	113	54	73.6667	50	102.75	57.25	72.4167	62.75	0	700	50	50	5	0	0	0	0	1	0	0	12.8	4.3	1	1	1.07	0.78	0.88	1.06	850	1050	1900	446	1000
54	2	71	1	171.4	55.3	3	0	3	0	0	1	1	115	1	0	0	159	77	104.333	87	122.5	69.75	87.3333	79.75	0	500	150	50	5	0	0	0	0	1	0	0	15.2	4	0.87	0.93	0.84	0.67	0.75	0.8	450	850	1300	706	1670
55	2	57	2	151.8	54.2	1	0	3	0	0	1	1	75	1	0	0	144	88	106.667	82	108.75	71	83.5833	76.5	200	500	100	50	3	0	0	0	0	1	0	0	9.5	3.7	0.5	0.65	0.78	0.55	0.55	0.59	850	1050	1900	1110	3480
56	2	80	2	147.9	60.4	1	0	1	0	0	1	1	100	0	0	100	135	49	77.6667	59	112.75	54.25	73.75	59.25	100	500	250	30	4	0	0	0	0	1	0	0	9.4	4.1	0.54	0.53	0.46	0.49	0.55	0.49	300	940	1240	650	1100
57	2	77	1	158.1	55.6	1	0	2	0	0	2	1	85	1	0	200	145	61	89	90	111	57.25	75.1667	70.75	0	1000	600	50	4	0	0	0	0	1	0	0	9.9	4.2	1.29	1.26	1.4	1.23	1.51	1.64	0	2100	2100	695	200
58	2	66	1	161.7	60.5	4	0	1	0	0	2	1	191	1	0	200	121	69	86.3333	58	98.5	54	68.8333	60.5	500	750	200	100	6	0	0	0	0	1	0	0	13.9	4.4	1.27	1.36	1.27	1.15	1.02	1.2	650	1550	2200	1200	1220
59	2	70	1	156.4	60.95	4	0	4	0	0	2	1	225	1	0	0	165	70	101.667	60	122.75	66.75	85.4167	62.25	500	1200	300	100	6	0	0	0	0	1	0	0	13.3	3.9	0.77	0.75	0.9	0.87	0.74	0.72	150	2000	2150	415	1150
60	1	58	1	167.1	62.1	1	0	2	0	0	2	1	190	1	0	50	111	70	83.6667	60	104	67.75	79.8333	68.75	500	450	350	250	5	0	0	0	0	1	0	0	13.1	3.6	0.89	0.92	0.88	0.91	1	0.72	690	1300	1990	1355	1280
61	1	49	1	161.2	64.5	4	0	1	0	0	2	1	100	1	0	150	131	73	92.3333	70	115.75	70.25	85.4167	100.75	0	300	100	30	5	0	0	0	0	1	0	0	11.3	3.7	0.88	0.92	0.82	0.69	0.81	0.8	600	650	1250	1230	1590
62	1	61	2	151.2	51.6	3	0	3	0	0	1	1	120	1	0	0	130	58	82	61	111.75	65.25	80.75	64	0	150	100	30	4	0	0	0	0	1	0	0	10.6	4	0.57	0.59	0.65	0.46	0.53	0.67	200	450	650	643	580
63	2	70	1	159.7	59.05	5	0	3	0	0	2	1	170	1	0	100	133	79	97	56	106.25	70.5	82.4167	58	0	700	190	50	9	1	0	0	0	3	0	0	11.9	4	1.06	0.94	0.95	0.88	0.85	0.91	600	1000	1600	467	1270
64	2	55	1	159	63	1	0	3	0	0	2	1	240	1	0	200	175	95	121.667	80	121.5	71.75	88.3333	67.5	500	1700	150	300	5	0	0	0	0	1	0	0	13.1	4.5	1	0.85	0.96	0.82	0.91	0.93	300	2900	3200	578	770
65	2	59	1	165.6	67.1	1	0	2	0	0	2	1	110	1	0	0	100	67	78	75	100	65.25	76.8333	78	0	600	100	50	6	0	0	0	0	1	0	0	14.4	4.2	0.88	0.99	0.91	0.79	0.85	0.87	600	900	1500	587	1230
66	2	63	2	156.8	72.9	4	0	2	0	0	2	1	95	1	273.375	250	126	81	96	60	125	85.75	98.8333	64.5	0	550	200	30	4	0	0	0	0	1	0	0	13.7	3.7	0.65	0.93	0.92	0.86	0.59	0.6	1200	950	2150	1588	1440
67	2	70	1	169.7	66.45	4	0	3	0	0	2	1	203	1	0	150	147	49	81.6667	75	115	57.25	76.5	63	0	1250	230	100	5	0	0	0	0	1	0	0	8	3.1	0.82	0.94	0.84	0.74	0.74	0.85	400	2050	2450	915	1470
68	2	84	2	146	51.18	7	0	1	0	0	1	1	95	0	0	0	151	62	91.6667	65	129.75	67	87.9167	67.25	0	450	100	10	4	0	0	0	0	1	0	0	9.9	3.8	1.02	1.06	1.36	0.98	1.01	1.06	270	1700	1970	335	1510
69	2	72	2	153	55	4	0	3	0	0	2	1	179	1	0	0	148	65	92.6667	79	119.5	66.5	84.1667	72.75	0	600	150	50	5	0	0	0	0	1	0	0	12.7	4.4	0.55	0.62	0.62	0.63	0.51	0.59	800	950	1750	1105	1390
70	1	57	2	165.4	58.6	3	0	3	0	0	1	1	110	1	0	50	115	72	86.3333	68	112.75	71	84.9167	76	0	250	200	10	4	0	0	0	0	1	0	0	13.7	4.5	0.7	0.55	0.66	0.55	0.61	0.68	900	700	1600	980	1600
71	1	60	1	165.9	65.25	4	0	1	0	0	2	1	210	1	913.5	0	128	96	106.667	56	107.5	76.5	86.8333	67.5	0	900	400	50	5	0	0	0	0	1	0	0	13.7	4.2	0.82	0.98	0.91	0.78	0.69	0.74	500	1150	1650	888	1200
72	2	70	2	159	45	4	0	2	0	0	2	1	206	1	357.75	50	115	75	88.3333	90	103.5	62.75	76.3333	70.5	500	1700	300	500	5	0	0	0	0	1	0	0	9	2.3	0.87	0.71	0.76	0.9	0.9	1.49	800	3700	4500	1250	1590
73	1	58	2	158.6	44.45	1	0	3	0	0	2	1	175	1	0	0	111	60	77	70	108.75	66.75	80.75	60.25	0	850	300	85	6	0	0	0	0	1	0	0	10.2	4.6	0.88	0.75	0.75	0.73	0.6	0.92	400	1100	1500	376	2680
74	2	64	1	170.1	68.6	4	0	1	0	0	2	1	75	1	514.5	300	107	50	69	80	112.75	79	90.25	80	0	1100	30	50	5	0	0	0	0	1	0	0	13.3	4	1.05	1.36	0.98	0.99	0.91	1.04	1650	1350	3000	1410	1150
75	2	74	2	156.5	63.05	1	0	2	0	0	2	1	115	1	0	0	144	89	107.333	70	107	64.25	78.5	80.75	0	750	100	50	4	0	0	0	0	1	0	0	13.4	4	0.63	0.7	0.6	0.54	0.54	0.59	370	1170	1540	395	830
76	1	42	1	168	70.55	3	0	3	0	0	1	1	110	1	0	100	122	72	88.6667	83	103.25	62.5	76.0833	75.75	0	550	150	50	4	0	0	0	0	1	0	0	14.5	4.5	0.95	1.17	1.05	0.84	0.86	0.84	100	850	950	600	1450
77	2	78	2	150	38	1	0	2	0	0	2	1	110	1	0	50	116	63	80.6667	73	100.5	55.75	70.6667	75.75	100	300	100	100	5	0	0	0	0	1	0	0	10.1	2.2	0.47	0.41	0.59	0.43	0.51	0.42	0	1900	1900	450	630
78	1	43	2	160	57	3	0	3	0	0	1	1	200	1	0	0	99	47	64.3333	67	105.5	59.75	75	70.75	0	1000	1100	50	6	1	0	0	0	2	0	0	10.3	3.3	0.46	0.44	0.53	0.47	0.47	0.71	300	1300	1600	772	1220
79	2	62	1	160.3	62.05	5	0	3	0	0	2	1	170	1	0	200	118	79	92	65	100	69.5	79.6667	74	0	500	150	50	7	0	0	0	0	1	0	0	14.2	4.2	0.92	1.13	1.02	0.8	0.8	0.9	800	850	1650	672	2870
80	2	75	1	159.5	49.25	3	0	3	0	0	2	1	200	0	0	0	132	67	88.6667	60	118.5	66	83.5	65.75	0	1100	100	50	24	1	1	0	1	2	0	0	9.7	3.9	0.85	0.8	0.73	0.65	0.78	1.31	220	1450	1670	1485	850
81	1	60	1	167.2	60.4	1	0	3	0	0	1	1	210	1	398.64	0	123	60	81	64	122.25	69.25	86.9167	73.75	0	1100	200	50	6	0	0	0	0	1	0	0	13.2	3.3	0.71	0.66	0.68	0.73	0.64	0.68	0	3300	3300	1638	170
82	1	31	1	180.5	97.4	4	0	1	0	0	2	1	125	0	0	0	126	88	100.667	68	133.75	93.5	106.917	68.75	0	1050	60	100	3	0	0	0	0	1	0	0	15	4.6	0.95	1.04	1.32	1.06	1.06	0.93	500	1350	1850	400	2010
83	2	68	2	154.5	58.5	3	0	4	0	0	1	1	370	1	64.35	50	130	75	93.3333	84	122.5	69	86.8333	85.75	0	1450	510	200	13	1	0	0	0	2	0	0	9.6	3.3	0.43	0.58	0.51	0.36	0.53	0.65	100	1700	1800	489	1630
84	2	71	1	155.8	57.49	4	0	2	0	0	2	1	172	1	120.729	100	140	83	102	80	133.5	86.5	102.167	86.75	100	850	400	100	5	1	0	0	1	2	0	0	12.7	3.9	0.56	0.61	0.64	0.54	0.54	0.61	400	1200	1600	1000	1410
85	2	84	1	163.7	58.6	1	0	1	0	0	1	1	70	1	0	0	188	72	110.667	84	131.25	64.5	86.75	79.5	0	150	50	10	3	0	0	0	0	1	0	0	16	4	1.18	1.33	1.65	1.28	1.28	1.4	700	550	1250	900	1720
86	2	56	1	156.9	56.5	1	0	2	0	0	1	1	195	1	101.7	0	112	72	85.3333	52	115.5	78	90.5	63.25	0	700	250	20	7	1	1	0	1	2	0	0	14.2	4.2	0.95	1.13	1.09	0.85	0.83	1.02	600	1050	1650	615	1500
87	2	73	1	168	74	4	0	4	0	0	2	1	193	0	0	0	150	90	110	78	112	70.25	84.1667	83.5	0	700	120	50	4	0	0	0	0	1	0	0	14	4.2	0.86	0.85	0.93	0.69	0.69	0.87	800	950	1750	555	1370
88	2	80	2	147.3	34	1	0	3	0	0	1	1	100	0	0	0	149	65	93	83	127.25	73.75	91.5833	87.75	0	150	40	10	3	0	0	0	0	1	0	0	10.4	3.7	0.64	0.63	0.61	0.61	0.61	0.68	500	450	950	1000	1090
89	2	75	2	144	46.4	1	0	3	0	0	2	1	95	0	0	0	152	68	96	71	110.5	66.5	81.1667	67	0	200	120	10	3	0	0	0	0	1	0	0	8.1	3.6	0.64	0.66	0.69	0.57	0.57	0.66	550	450	1000	500	1080
90	2	71	2	154.7	53.4	4	0	1	0	0	2	1	75	0	0	0	144	60	88	75	113	60.5	78	63	0	150	120	10	5	0	0	0	0	1	0	0	13.9	4.4	0.76	0.7	0.65	0.88	0.73	0.73	500	450	950	484	1730
91	2	68	1	155	60.55	4	0	2	0	0	2	1	165	1	529.812	250	147	78	101	84	105.75	60.75	75.75	71.5	0	600	60	100	4	0	0	0	0	1	0	0	13.5	4.3	1.39	1.46	1.43	1.17	1.17	1.15	600	1000	1600	860	1570
92	2	83	2	149.2	44.5	1	0	2	0	0	1	1	215	1	0	0	130	58	82	98	126.5	71.75	90	88.25	500	550	250	50	5	0	0	0	0	1	0	0	11	3.2	0.68	0.63	0.61	0.58	0.62	0.67	1400	1350	2750	896	1990
93	2	69	2	159.1	59.7	2	0	3	0	0	2	1	163	0	0	0	159	71	100.333	72	128	66.5	87	71.75	0	950	160	30	3	0	0	0	0	1	0	0	11.9	4.5	0.59	0.49	0.57	0.57	0.57	0.51	700	1500	2200	300	1270
94	1	55	2	154	61.7	4	0	2	0	0	2	1	84	0	0	0	151	81	104.333	74	131	73	92.3333	87.25	0	600	30	10	4	0	0	0	0	1	0	0	13.4	4.1	0.61	0.7	0.63	0.56	0.56	0.64	200	900	1100	645	1550
95	1	48	2	157.2	59.3	1	0	3	0	0	1	1	229	1	0	0	110	70	83.3333	70	98.25	57.25	70.9167	62	500	1200	250	500	4	0	0	0	0	1	0	0	11.9	4.2	0.63	0.72	0.57	0.6	0.56	0.68	0	2300	2300	780	1200
96	2	65	1	164	62.6	5	0	2	0	0	2	1	95	0	0	0	108	82	90.6667	74	125.75	80.75	95.75	83	0	1150	100	20	4	0	0	0	0	1	0	0	9	3.8	0.78	0.92	0.97	0.82	0.82	0.85	550	1500	2050	600	1230
97	2	61	1	165.6	75.15	4	0	2	0	0	2	1	160	1	0	250	131	80	97	71	102.25	65.5	77.75	77.5	0	800	70	50	8	1	1	0	1	2	0	0	11.9	4.5	1.25	1.52	1.45	1.33	1.15	1.32	850	1200	2050	608	680
98	2	67	2	150.6	59.05	1	0	2	0	0	2	1	209	1	0	150	118	61	80	66	117.75	68.25	84.75	72.5	0	550	250	30	7	0	0	0	0	1	0	0	10	3.8	0.66	0.79	0.83	0.83	0.69	0.68	350	850	1200	289	1300
99	2	77	1	158.1	59.8	4	0	3	0	0	2	1	155	1	0	200	152	51	84.6667	60	124.25	65	84.75	62.25	0	800	110	100	5	0	0	0	0	1	0	0	12	3.9	1.19	0.88	0.94	0.81	0.88	0.64	200	1100	1300	980	820
100	2	70	1	161.6	56.95	1	0	1	0	0	1	1	100	0	0	0	133	81	98.3333	72	116.75	70.5	85.9167	85	0	300	90	100	4	0	0	0	0	1	0	0	14.6	4.2	2.06	2.02	2.02	2.02	2.02	1.99	200	600	800	400	870
101	1	46	2	165.3	67.5	4	0	2	0	0	2	1	220	1	0	0	185	109	134.333	71	157	98	117.667	88.25	100	400	700	50	10	1	0	0	1	2	0	0	11.8	4.2	0.6	0.68	0.82	0.55	0.39	0.57	950	900	1850	575	850
102	2	66	2	158.1	71.1	4	0	1	0	0	2	1	222	1	629.235	200	134	47	76	79	115.75	64.25	81.4167	72.75	0	900	250	50	4	0	0	0	0	1	0	0	14.9	4.5	0.72	0.86	0.73	0.63	0.61	0.73	1000	1200	2200	1240	1000
103	2	60	1	168.1	77.8	4	0	3	0	0	2	1	83	0	0	0	142	77	98.6667	75	130.5	78.75	96	86.5	0	550	60	20	4	0	0	0	0	1	0	0	11.4	4	1.1	1.09	1.17	1.17	1.17	1.21	400	1400	1800	1200	1050
104	2	46	2	155.3	43.1	4	0	4	0	0	2	1	135	1	0	0	109	67	81	85	126	74	91.3333	90.25	0	400	200	5	5	0	0	0	0	1	0	0	9.8	3.4	0.48	0.61	0.61	0.51	0.51	0.65	300	700	1000	657	1250
105	1	64	1	167.2	63.6	5	0	2	0	0	2	1	225	1	0	500	122	70	87.3333	57	100	62	74.6667	65.5	0	1450	60	20	5	0	0	0	0	1	0	0	10.7	4	0.58	0.5	0.57	0.54	0.54	0.62	400	1800	2200	765	850
106	1	56	2	163.1	64.7	5	0	2	0	0	2	1	188	0	0	0	146	94	111.333	64	121.5	72.25	88.6667	60.75	0	500	150	50	4	0	0	0	0	1	0	0	12.6	4.3	0.55	0.5	0.51	0.48	0.43	0.55	100	850	950	715	950
107	2	71	2	150.7	48.5	1,2	0	4	0	0	2	1	260	0	0	0	172	96	121.333	80	129.75	81	97.25	73.25	0	1430	200	50	5	0	0	0	0	1	0	0	10.6	3.3	0.66	0.65	0.61	0.52	0.58	0.83	280	1730	2010	350	1340
108	1	45	1	171	54.1	4	0	3	0	0	2	1	165	1	0	0	119	83	95	84	119	82.75	94.8333	78.5	0	600	200	100	5	0	0	0	0	1	0	0	13.1	3.4	0.94	0.82	0.79	0.78	0.68	0.84	700	950	1650	1635	820
109	2	69	2	141.1	38.5	1	0	1	0	0	1	1	90	0	0	0	146	85	105.333	84	131	72.75	92.1667	72.25	0	150	50	30	4	1	0	0	0	2	0	0	12.4	4.3	0.64	0.7	0.73	0.51	0.51	0.64	100	350	450	300	750
110	1	52	1	174.3	79	5	0	1	0	0	2	1	180	0	0	0	130	84	99.3333	65	133.5	84.25	100.667	66.75	0	750	150	50	5	0	0	0	0	1	0	0	15.3	4.4	0.86	0.92	0.86	0.77	0.77	1.01	200	1600	1800	1790	1430
111	2	87	2	152	43	3	0	1	0	0	2	1	150	0	0	150	148	81	103.333	76	134.25	74.25	94.25	63.75	300	250	50	50	16	1	0	1	1	2	0	0	11.6	3.9	0.63	0.79	0.97	0.81	0.73	0.95	800	850	1650	370	1610
112	1	59	1	179.9	85.7	4	0	1	0	0	2	1	135	0	0	0	126	68	87.3333	74	118	75.5	89.6667	60.5	0	300	50	50	3	0	0	0	0	1	0	0	13.1	4.6	0.87	0.99	0.94	0.88	0.88	0.84	400	650	1050	400	850
113	1	62	2	153.3	48.9	4	0	3	0	0	2	1	140	1	0	250	110	53	72	65	100.25	61	74.0833	63.25	500	300	100	50	10	1	0	1	1	2	0	0	14.7	4.5	0.65	0.64	0.67	0.58	0.4	0.59	600	1200	1800	461	650
114	2	63	1	171.5	73	1	0	1	0	0	1	1	170	1	0	100	172	155	160.667	69	111	81.25	91.1667	69.75	0	400	150	50	4	0	0	0	0	1	0	0	13.6	4.9	0.97	1.18	1.18	1.19	1.19	1.09	400	700	1100	534	1990
115	1	49	2	152	50.15	1	0	3	0	0	2	1	200	1	220.66	200	130	83	98.6667	63	109.25	70.75	83.5833	65.5	0	900	250	50	4	0	0	0	0	1	0	0	11.9	3.7	0.68	0.67	0.74	0.61	0.61	0.79	700	1200	1900	566	1200
116	2	63	2	151.2	52.3	4	0	3	0	0	2	1	195	1	0	50	145	83	103.667	75	114.5	70.25	85	74.5	200	600	360	50	4	0	0	0	0	1	0	0	13.6	4.4	0.72	0.75	0.97	0.61	0.61	0.75	600	1900	2500	525	1470
117	2	71	2	160.2	63.1	4	0	1	0	0	2	1	160	1	0	100	133	80	97.6667	84	98.75	62	74.25	85.75	300	500	180	50	4	0	0	0	0	1	0	0	15.2	4.3	0.74	0.67	0.59	0.52	0.62	0.71	780	1150	1930	1420	560
118	2	75	1	170.4	65.7	1	0	3	0	0	1	1	84	0	0	0	150	74	99.3333	64	127	71	89.6667	66.5	0	500	80	50	5	0	0	0	0	1	0	0	11.8	3.9	1.24	1.28	2.46	2.26	1.08	1.22	300	850	1150	100	1590
119	1	58	2	165	62.3	4	0	4	0	0	2	1	357	1	0	0	110	62	78	72	109.5	66.5	80.8333	77.75	500	700	250	400	5	0	0	0	0	1	0	0	12.6	3.9	0.75	0.65	0.6	0.5	0.56	0.68	700	1500	2200	1220	1670
120	2	58	1	165.2	64	4	0	3	0	0	2	1	215	1	0	0	149	93	111.667	95	167.25	91.25	116.583	105.5	500	650	80	50	4	0	0	0	0	1	0	0	8.7	3.8	1.11	1.16	1.74	1.84	1.84	1.22	800	1500	2300	905	1780
121	2	77	1	167.2	62.25	4	0	3	0	0	2	1	127	0	0	0	151	75	100.333	72	129.25	69.5	89.4167	60.5	500	500	150	150	3	0	0	0	0	1	0	0	10.2	3.7	0.98	1	1.13	0.97	0.97	1	400	1600	2000	800	800
122	2	69	1	158.3	62	1	0	1	0	0	1	1	75	0	0	0	151	74	99.6667	58	134	78.5	97	53	0	700	70	50	3	0	0	0	0	1	0	0	13.9	4.6	1.24	1.14	1.36	1.3	1.3	1.29	600	1000	1600	550	2340
123	2	53	1	170.2	72.7	4	1	3	0	0	2	1	225	1	0	500	120	69	86	72	112.75	68	82.9167	81.5	0	850	150	250	9	1	1	0	1	2	0	0	13.1	4	0.78	0.77	0.82	0.81	0.68	0.66	300	1150	1450	740	1800
124	1	55	2	165.2	62.7	4	0	3	0	0	2	1	216	0	0	0	138	64	88.6667	54	117.25	66.25	83.25	54.75	0	1150	200	100	5	0	0	0	0	1	0	0	12.7	4	0.7	0.65	0.65	0.65	0.6	0.62	800	1500	2300	1650	1070
125	2	69	1	176.2	73.2	3	0	3	0	0	1	1	200	1	0	50	103	81	88.3333	85	105.25	70	81.75	78.25	400	400	100	50	5	0	0	0	0	1	0	0	9.7	2.8	1.11	1.39	1.54	1.33	1.5	1.65	1140	1100	2240	1120	1510
126	2	83	1	160.8	48.15	4	0	3	0	0	2	1	90	0	0	0	166	62	96.6667	43	122	67.25	85.5	60.25	0	120	100	50	3	1	0	0	1	5	0	1	10.4	3.8	1	1.09	1.15	1.31	1.31	1.6	800	920	1720	600	1270
127	1	60	2	150.3	52.55	4	0	3	0	0	2	1	100	0	0	0	132	78	96	70	131.25	72	91.75	71.75	0	400	15	30	3	0	0	0	0	1	0	0	14.2	4.6	0.6	0.61	0.63	0.55	0.55	0.68	300	600	900	800	1330
128	1	58	2	155.3	59.5	3	0	1	0	0	2	1	160	1	297.5	100	115	86	95.6667	84	130.75	78.75	96.0833	69.75	0	700	50	150	6	0	0	0	0	1	0	0	12.9	4.2	0.56	0.64	0.6	0.57	0.46	0.52	150	950	1100	650	920
129	2	65	1	175.3	66	1	0	3	0	0	1	1	120	0	0	0	126	73	90.6667	79	136.25	74	94.75	79.75	300	650	45	50	5	0	0	0	0	1	0	0	14.7	4.3	1.11	1.18	1.35	1.22	1.13	1.34	550	1250	1800	250	1330
130	2	80	2	148.7	60.4	3	0	3	0	0	1	1	180	1	229.52	0	152	87	108.667	80	121	79.5	93.3333	78.5	50	100	100	50	5	1	0	0	1	2	0	0	11.9	3.7	0.48	0.67	0.74	0.57	0.45	0.54	0	1450	1450	150	900
131	2	55	1	173.6	61.45	3	0	2	0	0	1	1	214	1	0	0	115	68	83.6667	68	112.75	63.25	79.75	66	250	800	250	300	4	0	0	0	0	1	0	0	16.8	4.7	0.78	0.79	0.95	0.74	0.68	0.74	700	1400	2100	1830	1850
132	2	56	1	178.6	70.9	4	0	3	0	0	2	1	140	0	0	0	172	91	118	73	124.25	79.75	94.5833	65.25	250	400	200	100	5	1	0	0	0	2	0	0	11.7	3.8	1.83	1.71	1.92	2.19	1.81	1.82	380	1000	1380	1170	1390
133	1	48	1	168.6	66.8	4	0	3	0	0	2	1	230	0	0	0	159	131	140.333	86	134.5	91.25	105.667	65.75	0	200	250	50	5	1	0	0	1	2	0	0	15.9	4.5	1.17	1.04	1.11	1	0.94	1.04	400	450	850	560	1530
134	1	36	1	180.4	79.55	4	0	1	0	0	2	1	95	0	0	0	117	72	87	65	118.5	77.25	91	68.75	200	200	80	100	4	0	0	0	0	1	0	0	14.8	4.6	1.09	1.13	1.26	1.14	1.07	1.17	300	1150	1450	1000	1140
135	1	43	2	163	51	1	0	1	0	0	2	1	170	1	280.5	250	106	64	78	70	102	62.75	75.8333	65.75	0	400	500	50	4	0	0	0	0	1	0	0	9.5	3.6	0.67	0.58	0.69	0.48	0.49	0.68	1200	700	1900	1000	910
136	1	51	2	148.4	44	7	0	1	0	0	1	1	80	0	0	0	94	50	64.6667	69	110.75	65.5	80.5833	67.75	0	550	50	30	4	0	0	0	0	1	0	0	14.4	4.3	0.62	0.51	0.57	0.5	0.5	0.65	200	800	1000	1300	1790
137	1	61	2	153.8	49.9	1	0	2	0	0	1	1	195	0	0	0	148	59	88.6667	77	116.5	56.25	76.3333	69	500	450	150	50	4	0	0	0	0	1	0	0	10.6	4.5	0.63	0.53	0.49	0.58	0.52	0.64	0	1150	1150	960	1280
138	1	51	2	154.6	60.45	5	0	3	0	0	2	1	140	1	0	50	132	84	100	65	103.5	65.75	78.3333	70.5	0	300	100	50	5	1	0	0	0	2	0	0	13.6	4.6	0.72	0.82	0.77	0.72	0.63	0.64	550	700	1250	1050	1230
139	2	64	1	170.2	58.9	3	0	2	0	0	2	1	235	1	0	100	138	58	84.6667	65	114.25	65.25	81.5833	68.25	0	300	100	50	4	1	0	1	1	3	0	0	13.4	4.6	0.86	1	0.98	0.8	0.77	0.79	250	650	900	540	720
140	1	50	2	165.7	53.4	7	0	3	0	0	1	1	141	1	0	0	100	72	81.3333	70	116.5	80.75	92.6667	82.5	150	250	150	70	4	0	0	0	0	1	0	0	12.9	4.4	0.63	0.67	0.63	0.63	0.57	0.5	550	750	1300	1460	1740
141	2	61	1	155.4	62.5	4	0	3	0	0	2	1	85	0	0	0	144	80	101.333	69	142.5	81	101.5	68.25	0	300	50	70	3	0	0	0	0	1	0	0	14	4.4	1.2	1.38	1.6	1.38	1.38	1.25	750	700	1450	350	1800
142	1	46	1	179	85.2	7	0	2	0	0	1	1	222	0	0	0	111	65	80.3333	68	105	67.75	80.1667	60.75	0	550	310	50	4	0	0	0	0	1	0	0	15.1	4.4	1.05	1.05	1.08	0.91	1.02	0.97	450	1700	2150	450	1810
143	1	32	2	160.5	55.9	4	0	1	0	0	2	1	170	1	0	0	98	66	76.6667	86	101.25	61	74.4167	81	150	500	150	100	4	0	0	0	0	1	0	0	13.3	4.3	0.67	0.53	0.78	0.56	0.59	0.75	200	1000	1200	650	1160
144	2	76	1	164.3	72.3	4	0	1	0	0	2	1	110	0	0	0	146	73	97.3333	71	130.25	77	94.75	68.75	0	750	200	50	4	0	0	0	0	1	0	0	11.8	3.8	1.4	1.2	1.43	1.36	1.36	1.71	1300	1250	2550	950	2080
145	2	73	2	158.3	54.8	1	0	4	0	0	1	1	120	0	0	0	118	62	80.6667	78	115.75	65	81.9167	70	0	400	200	200	9	0	0	0	0	1	0	0	12	3.5	0.81	0.8	0.92	0.96	0.67	0.74	1700	750	2450	116	1780
146	2	83	2	143.4	46.1	4	1	2	0	0	2	1	145	0	0	0	138	74	95.3333	84	138.75	76.25	97.0833	108.25	0	700	150	50	5	1	0	0	0	2	0	0	11.3	2.8	0.44	0.48	0.57	0.42	0.41	0.59	800	1800	2600	300	1240
147	2	64	2	160.5	59.6	4	0	1	0	0	2	1	70	0	0	0	138	91	106.667	63	128.25	77.75	94.5833	67.5	0	300	150	50	4	0	0	0	0	1	0	0	13.5	4.6	0.52	0.54	0.57	0.43	0.47	0.57	500	650	1150	850	1320
148	1	58	1	172.9	80	4	0	2	0	0	2	1	105	0	0	0	101	70	80.3333	84	121	82	95	83.25	0	400	140	5	5	0	0	0	0	1	0	0	14.3	4.3	0.91	1.06	1.13	0.94	0.93	0.97	400	650	1050	700	1680
149	1	58	1	158.4	52.4	5	0	3	0	0	2	1	180	1	31.44	0	135	65	88.3333	53	135.25	71.75	92.9167	70.5	0	600	150	50	6	0	0	0	0	1	0	0	14.2	4.5	0.89	0.8	0.89	0.85	0.84	1.01	1050	800	1850	1300	1090
150	1	44	1	162.8	65.55	1	0	1	0	0	2	1	202	1	0	0	116	70	85.3333	61	115.75	73.5	87.5833	72	0	1050	70	50	5	0	0	0	0	1	0	0	16.6	4.5	0.92	0.96	0.94	0.87	0.71	0.96	400	1350	1750	880	1420
151	1	54	1	176.2	67.9	5	0	1	0	0	2	1	165	1	0	0	111	65	80.3333	68	106.25	65.25	78.9167	66.75	0	400	150	100	4	0	0	0	0	1	0	0	15	4.6	0.91	1.01	0.96	0.85	0.85	0.89	900	600	1500	480	1770
152	2	95	2	144.9	46.25	7	0	1	0	0	1	1	125	0	0	0	181	70	107	82	149	65.75	93.5	74.5	0	350	50	5	5	1	1	0	1	2	0	0	13	4.1	0.95	0.92	1.31	1.12	0.97	0.68	900	800	1700	950	2110
153	2	68	2	158.1	62.3	1	0	2	0	0	1	1	105	0	0	0	123	75	91	66	122.25	75.75	91.25	71	0	400	30	20	5	1	0	0	0	2	0	0	15	4.1	0.68	0.77	0.64	0.69	0.58	0.7	500	832	1332	400	800
154	2	56	1	173.7	66.8	4	1	3	0	0	2	1	137	0	0	0	117	71	86.3333	67	124.75	80.75	95.4167	71.5	0	620	150	30	6	1	0	1	1	2	0	0	13.6	3.3	0.62	0.67	0.75	0.79	0.55	0.76	1200	970	2170	300	1460
155	1	52	2	160.6	66.8	4	0	3	0	0	2	1	115	0	0	0	128	88	101.333	93	124.75	81.5	95.9167	89.75	0	900	100	70	4	1	0	0	0	2	0	0	12.8	4.3	0.66	0.77	0.65	0.6	0.5	0.53	600	1100	1700	300	1680
156	2	69	1	175.2	73.7	4	0	1	0	0	2	1	120	0	0	0	139	66	90.3333	64	149	82.25	104.5	69.25	0	1250	50	30	4	0	0	0	0	1	0	0	13.6	4.4	0.95	0.89	0.89	0.89	0.73	0.86	1500	1500	3000	300	3020
157	2	77	2	151.7	60.7	8	0	1	0	0	1	1	225	0	0	100	136	75	95.3333	63	117	71	86.3333	73.25	0	850	60	30	6	0	0	0	0	1	0	0	11.9	4.2	0.64	0.64	0.57	0.44	0.56	0.48	500	1150	1650	800	1220
158	2	62	1	175.5	91.19	4	0	1	0	0	2	1	105	0	0	0	146	92	110	60	137.5	88	104.5	61	0	400	50	50	4	1	0	0	1	2	0	0	14	4.3	0.64	0.82	0.78	0.77	0.77	0.71	1000	650	1650	750	2220
159	2	68	2	159.9	67.4	4	0	1	0	0	1	1	160	0	0	0	149	60	89.6667	78	124.5	66.75	86	65	0	550	50	100	4	0	0	0	0	1	0	0	12.7	4.8	0.81	0.84	0.9	0.71	0.71	0.67	70	700	770	200	1940
160	2	79	2	161.9	65.6	1	0	3	0	0	2	1	210	1	462.48	200	138	80	99.3333	75	108	62.25	77.5	70.25	500	1050	80	300	8	1	1	0	1	2	0	0	7.7	4.5	1	0.95	0.85	0.92	0.68	0.7	300	1750	2550	1130	1400
161	2	69	1	170.4	67.7	4	0	4	0	0	2	1	145	0	0	0	168	103	124.667	59	142.25	94.5	110.417	70.75	0	1050	40	30	4	0	0	0	0	1	0	0	15.7	4.6	1.18	1.14	1.08	1.07	1.07	0.92	200	1350	1550	1200	1490
162	2	53	1	167.3	101.4	1	0	2	0	0	2	1	195	1	0	150	133	85	101	88	114.5	73.25	87	85.5	0	1000	200	50	4	0	0	0	0	1	0	0	10.4	3.9	0.94	1.16	1.07	0.93	0.93	0.89	100	1150	1250	450	1700
163	2	65	2	160.7	66.2	2	0	2	0	0	1	1	200	1	456.78	200	120	62	81.3333	76	106.5	62.5	77.1667	67.25	200	450	250	200	5	0	0	0	0	1	0	0	13.9	4.4	0.74	0.77	0.7	0.73	0.75	0.78	100	1000	1100	1000	1050
164	2	66	1	160	62	4	0	1	0	0	2	1	185	1	0	50	121	60	80.3333	65	114	68.25	83.5	78	0	500	100	50	5	0	0	0	0	1	0	0	13.4	4.1	0.83	0.88	0.83	0.8	0.74	0.66	800	700	1500	1200	1060
165	1	30	1	183.3	84.1	2	0	3	0	0	2	1	245	1	0	0	119	67	84.3333	84	116.25	65.75	82.5833	97.75	500	150	70	300	4	0	0	0	0	1	0	0	9.8	3.7	0.9	1.1	0.95	0.91	0.91	1.01	300	750	1050	550	1670
166	1	64	2	153.1	64.8	7	0	1	0	0	1	1	185	1	0	0	135	84	101	107	118.5	68.25	85	88.25	0	400	100	50	4	0	0	0	0	1	0	0	10.6	4	0.6	0.68	0.68	0.65	0.68	0.58	800	750	1550	700	2050
167	2	74	1	170.8	66.45	2	0	3	0	0	2	1	115	0	0	0	124	61	82	61	111.25	61	77.75	64.75	0	450	100	20	3	0	0	0	0	1	0	0	9.7	4	1.13	1	1.04	1.01	1.01	1.15	800	800	1600	800	1040
168	2	67	2	152.1	50.4	1	0	1	0	0	1	1	55	0	0	0	180	81	114	70	119	67.5	84.6667	70.5	0	150	100	30	3	0	0	0	0	1	0	0	13.4	4.6	0.79	0.79	0.85	0.76	0.76	0.74	500	450	950	500	1960
169	2	62	2	149.6	57.9	1	0	2	0	0	1	1	100	0	0	0	148	69	95.3333	77	121.25	69.25	86.5833	68.75	0	100	50	30	6	0	0	0	0	1	0	0	11.7	4.5	0.84	1.02	0.84	0.73	0.73	0.77	0	1050	1550	550	1720
170	2	76	1	158.2	45	1	0	3	0	0	1	1	155	1	130.5	200	107	55	72.3333	71	123.25	71.5	88.75	78.75	0	900	40	50	5	0	0	0	0	1	0	0	13.1	4.2	0.77	0.76	0.75	0.61	0.58	0.75	500	1200	1700	900	1810
171	2	62	2	163	72.3	1	0	1	0	0	1	1	165	1	1662.9	0	125	65	85	90	110	57.75	75.1667	90.25	0	700	150	100	3	0	0	0	0	1	0	0	12.5	4	0.59	0.64	0.63	0.61	0.61	0.63	1000	1000	2000	850	1750
172	2	68	2	153.9	57.9	4	0	2	0	0	2	1	155	0	0	0	120	65	83.3333	67	125.75	73	90.5833	68.25	0	750	400	50	5	0	0	0	0	1	0	0	10.2	3.8	0.77	0.6	0.55	0.61	0.65	0.58	450	1100	1550	2000	780
173	2	65	2	164	66.2	4	0	3	0	0	2	1	155	1	331	200	140	80	100	70	125.75	76.5	92.9167	64	0	1200	400	50	5	0	0	0	0	1	0	0	13.6	4.3	0.74	0.64	0.7	0.64	0.47	0.71	300	1500	1800	1150	1640
174	2	75	2	158	60.15	7	0	2	0	0	1	1	135	0	0	0	100	60	73.3333	85	120.75	63.5	82.5833	82	0	700	50	50	4	0	0	0	0	1	0	0	12.5	4	0.62	0.62	0.67	0.47	0.44	0.64	150	900	1050	200	1200
175	2	67	1	171.3	66.35	4	0	2	0	0	2	1	199	1	0	150	156	67	96.6667	63	116.5	69	84.8333	73	0	1100	200	150	5	0	0	0	0	1	0	0	12.8	4.3	1	1.04	1.04	0.97	0.89	0.91	350	1500	1850	560	2270
176	2	67	2	151.1	44.7	1	0	1	0	0	1	1	168	1	0	150	127	63	84.3333	61	106.25	59.75	75.25	61.5	0	350	65	30	4	0	0	0	0	1	0	0	12.7	4.3	0.6	0.64	0.61	0.61	0.61	0.71	450	650	1100	450	1690
177	2	62	1	165.3	80.2	4	0	3	0	0	2	1	115	0	0	0	99	77	84.3333	55	121.25	82.5	95.4167	54.75	0	620	50	50	4	0	0	0	0	1	0	0	15.1	4.1	1.21	1.24	1.2	1.4	1.4	1.1	1050	920	1970	1100	1960
178	2	72	1	154.3	55	1	0	1	0	0	1	1	225	1	77	150	158	76	103.333	82	133.75	70.75	91.75	74	0	1100	100	30	6	1	0	0	1	2	0	0	11.4	4	0.65	0.76	0.67	0.58	0.52	0.67	350	1500	1850	400	870
179	2	74	1	161.1	55.05	3	0	3	0	0	2	1	115	0	0	0	174	66	102	90	134	68	90	76	0	350	40	10	5	0	0	0	0	1	0	0	14	4.4	0.97	0.95	1	0.93	0.93	0.99	250	750	1000	700	1150
180	2	68	1	168.6	58	4	0	3	0	0	2	1	160	1	0	50	134	53	80	66	132.25	69.75	90.5833	77.75	0	300	100	50	5	0	0	0	0	1	0	0	14.8	4.5	0.87	0.83	0.9	0.81	0.8	0.71	450	600	1050	730	1350
181	2	73	1	168	73	1	0	1	0	0	1	1	195	1	0	0	123	64	83.6667	61	130.25	85.75	100.583	81.75	0	800	400	100	6	0	0	0	0	1	0	0	15.2	4.1	1.13	1.02	1.17	1.09	1.44	1.19	300	1150	1450	1520	770
182	1	57	1	168.7	66.8	1	0	3	0	0	1	1	225	0	0	0	114	66	82	75	110.5	68	82.1667	70	0	800	250	200	5	0	0	0	0	1	0	0	13.9	3.7	0.74	0.85	0.83	0.72	0.7	0.86	950	1760	2710	1100	2260
183	2	43	1	176.2	89.53	4	0	3	0	0	2	1	160	0	0	0	146	97	113.333	78	123.75	78.25	93.4167	82.25	0	500	50	50	4	0	0	0	0	1	0	0	9.2	4.3	0.81	0.86	1.07	0.83	0.83	0.8	500	700	1200	1000	1800
184	2	71	2	156.7	68.85	1	0	1	0	0	2	1	200	0	0	50	184	67	106	72	141.5	66.25	91.3333	69.25	0	500	260	100	5	0	0	0	0	1	0	0	14.5	4.4	0.99	0.86	0.87	1.03	0.84	0.95	80	850	930	1100	1090
185	1	57	1	175.8	63.15	4	0	1	0	0	2	1	146	1	757.8	250	126	82	96.6667	82	106.25	70.5	82.4167	67	0	1050	50	200	4	0	0	0	0	1	0	0	15.6	4.7	0.87	0.79	0.85	0.82	0.7	0.8	150	1350	1500	450	1240
186	1	43	2	158.9	56.4	5	0	4	0	0	2	1	195	1	76.14	0	102	54	70	66	119.5	76.75	91	77.5	0	300	150	10	4	1	0	0	0	2	0	0	11	4.4	0.54	0.59	0.52	0.51	0.47	0.57	270	700	970	500	900
187	1	53	1	172.7	78.4	4	0	4	0	0	2	1	240	1	882	150	105	64	77.6667	64	108	59	75.3333	81.25	0	1750	300	200	5	1	0	0	1	2	0	0	13.6	4	0.96	0.96	0.97	0.86	0.75	0.82	800	2200	3000	1300	1600
188	2	76	1	163.7	63.6	4	0	1	0	0	2	1	157	1	0	50	111	65	80.3333	65	96.5	65.75	76	71	500	800	50	50	4	1	0	0	0	2	0	0	16.9	4.7	0.76	0.8	0.81	0.63	0.64	0.73	1400	1750	3150	1480	990
189	2	73	1	161.8	66.4	4	0	1	0	0	2	1	90	0	0	0	159	76	103.667	55	117.25	68.75	84.9167	52.25	0	1050	50	50	4	0	0	0	0	1	0	0	14.4	4.2	1.01	1.23	1.2	0.97	0.97	1.09	900	1650	2550	300	920
190	2	64	1	172.5	76.15	4	0	3	0	0	2	1	135	1	125.648	0	106	53	70.6667	78	132.5	84.75	100.667	81.25	0	400	80	10	5	1	0	0	1	2	0	0	13.2	4.1	0.82	0.95	0.89	0.77	0.81	0.84	1400	750	2150	720	1350
191	2	64	1	165.2	68.4	4	0	2	0	0	2	1	180	1	246.24	0	160	59	92.6667	84	138.5	69	92.1667	71.5	0	1000	50	30	4	0	0	0	0	1	0	0	10.1	4	0.68	0.82	0.83	0.77	0.7	0.77	170	1300	1470	1080	1070
192	1	56	1	171.4	56.25	4	0	2	0	0	2	1	95	0	0	0	123	64	83.6667	65	112.75	71.75	85.4167	71.25	0	250	350	100	4	0	0	0	0	1	0	0	12.4	3.2	0.88	0.85	0.81	0.79	0.69	0.71	500	450	950	50	1080
193	2	79	1	171.5	59.75	1	0	2	0	0	2	1	270	1	501.9	0	112	54	73.3333	72	109	57.5	74.6667	65.25	0	600	150	50	6	1	0	0	1	3	0	0	11.5	2.8	0.77	0.67	0.71	0.74	0.7	0.82	50	850	900	550	1150
194	2	70	1	169.2	55.35	3	0	1	0	0	2	1	110	0	0	0	119	76	90.3333	84	124	70.5	88.3333	77.75	0	600	300	100	5	1	0	0	0	2	0	0	10.6	3.5	1.23	1.16	1.03	1.13	1	1.16	1000	962	1962	750	940
195	2	60	2	148.4	54.6	1	0	4	0	0	1	1	91	0	0	0	136	69	91.3333	66	116.25	70.75	85.9167	55.5	500	300	30	30	4	1	0	0	1	2	0	0	11.8	4.4	0.71	0.67	0.67	0.6	0.6	0.63	200	1050	1250	300	920
196	2	71	2	143	37.75	2	0	1	0	0	2	1	215	1	234.05	150	174	70	104.667	79	115.5	54.25	74.6667	63	0	1150	300	100	4	1	0	0	0	2	0	0	14.5	4.4	0.69	0.63	0.6	0.57	0.47	0.63	100	1420	1520	450	1370
197	2	80	2	149.1	50.75	1	0	1	0	0	2	1	191	0	0	0	156	72	100	68	124.25	68.5	87.0833	61.25	0	1100	120	30	4	0	0	0	0	1	0	0	12	4	0.75	0.75	0.77	0.72	0.71	0.87	200	1300	1500	490	720
198	2	44	2	155	71.9	4	0	3	0	0	2	1	110	0	0	0	130	67	88	72	130	74.75	93.1667	65.75	0	700	120	60	5	0	0	0	0	1	0	0	14.3	4.5	0.64	0.62	0.56	0.55	0.47	0.62	100	950	1050	750	1290
199	2	73	1	167.4	67.8	4	0	4	0	0	2	1	100	0	0	0	152	101	118	69	103.5	66.75	79	56.25	0	450	90	50	4	0	0	0	0	1	0	0	12.6	4.3	0.9	0.94	0.86	0.87	0.87	0.97	600	750	1350	340	1920
200	2	65	1	169.7	67.9	1	0	3	0	0	1	1	290	1	1493.8	300	128	57	80.6667	61	130.25	78.75	95.9167	68.75	400	600	150	50	5	0	0	0	0	1	0	0	10	3.3	0.71	0.85	0.75	0.72	0.67	1.1	400	1250	1650	1550	1370
201	2	77	1	163.1	63.75	7	0	1	0	0	2	1	290	1	0	500	152	60	90.6667	56	123.25	63	83.0833	55.75	0	1950	450	100	5	0	0	0	0	1	0	0	14.7	4	0.92	0.88	0.89	0.89	0.7	1.06	100	2250	2350	400	1000
202	2	58	1	173.8	79.95	1	0	1	0	0	1	1	198	0	0	0	160	90	113.333	60	127.25	83	97.75	66	0	1400	50	200	5	0	0	0	0	1	0	0	16.8	4.2	0.93	1.02	0.95	1.1	0.93	0.88	100	1600	1700	300	1180
203	2	70	2	161.4	63.1	7	0	1	0	0	1	1	130	0	0	0	136	91	106	71	111.5	68.75	83	61.5	0	600	100	20	4	1	0	0	0	2	0	0	13.1	4.1	0.85	0.78	0.87	0.82	0.82	0.87	0	850	850	200	1470
204	2	68	1	165.5	52.9	4	0	2	0	0	2	1	200	0	0	0	139	83	101.667	58	123.75	72.5	89.5833	60	0	1950	350	300	4	1	0	0	1	2	0	0	12.5	4.2	1.08	1.02	1.08	1.06	0.91	1.02	1000	2200	3200	1410	4240
205	1	47	2	162.8	54.29	4	0	3	0	0	2	1	120	1	0	0	111	78	89	65	102.5	61	74.8333	78.5	0	380	280	30	5	0	0	0	0	1	0	0	12.4	4.6	0.59	0.7	0.7	0.69	0.55	0.74	400	730	1130	1060	1370
206	2	72	2	148.9	63.05	1	0	1	0	0	2	1	205	0	0	0	112	75	87.3333	75	122.5	66.5	85.1667	70.25	0	200	50	50	4	0	0	0	0	1	0	0	11.3	4.2	0.64	0.81	0.64	0.66	0.59	0.62	700	450	1150	600	1820
207	1	63	2	149.1	50.6	1	0	3	0	0	1	1	125	0	0	0	120	69	86	59	122.25	67.25	85.5833	61.25	0	1200	100	60	4	0	0	0	0	1	0	0	13.5	4.3	0.72	0.75	0.76	0.72	0.59	0.85	200	1450	1650	600	1270
208	2	71	2	154.1	48.6	7	0	3	0	0	1	1	170	0	0	0	142	64	90	72	125.5	71.75	89.6667	74.25	500	200	300	50	4	0	0	0	0	1	0	0	11.2	4	0.6	0.64	0.61	0.55	0.51	0.59	350	1050	1400	1000	970
209	2	74	2	172.7	81.2	1	0	3	0	0	1	1	110	0	0	0	102	64	76.6667	54	120.5	68.5	85.8333	65	0	500	50	50	4	0	0	0	0	1	0	0	9	3.7	1.02	0.97	1.1	0.99	0.99	1.05	150	700	850	350	2570
210	2	72	1	170.3	68.55	7	0	3	0	0	2	1	235	0	0	0	147	88	107.667	66	123.75	82.25	96.0833	77	0	1200	100	50	4	1	0	0	1	2	0	0	10.1	3.4	1.38	1.25	1.44	1.28	1.24	1.17	510	1930	2440	850	990
211	2	62	2	147.8	56.45	4	0	3	0	0	2	1	200	1	0	0	121	64	83	76	118.25	62.75	81.25	69.5	0	300	50	50	4	0	0	0	0	1	0	0	13.9	4.5	0.97	0.88	0.76	0.95	0.95	0.98	1250	840	2090	600	1790
212	2	70	1	175.2	82.3	4	0	3	0	0	2	1	93	0	0	0	132	82	98.6667	77	122.25	88.25	99.5833	95.75	0	500	50	50	3	0	0	0	0	1	0	0	15.2	3.8	0.87	1.02	0.93	0.85	0.85	0.91	800	1020	1820	355	1750
213	2	70	2	151.9	59.55	5	0	2	0	0	2	1	205	1	0	150	196	111	139.333	68	139.75	80.75	100.417	70	100	750	200	100	4	0	0	0	0	1	0	0	9.9	3.7	0.57	0.7	0.7	0.58	0.58	0.71	0	1450	1450	450	800
214	1	61	1	171.2	66.15	4	0	1	0	0	2	1	145	0	0	0	136	75	95.3333	70	117.75	69.25	85.4167	72.75	0	500	30	30	4	0	0	0	0	1	0	0	15.3	4.4	0.86	0.89	0.86	0.88	0.88	0.9	600	850	1450	550	1690
215	2	81	2	151.5	57.95	2	0	1	0	0	1	1	245	1	0	50	142	82	102	74	148.75	89.75	109.417	83.75	0	900	150	200	5	0	0	0	0	1	0	0	8.9	3.5	0.62	0.66	0.73	0.61	0.56	0.67	600	935	1850	770	1500
216	1	50	2	153.7	44.2	1	0	3	0	0	2	1	165	1	0	300	105	53	70.3333	77	99.5	46.5	64.1667	72	0	650	30	50	4	1	0	0	1	2	0	0	9	3.6	0.52	0.55	0.53	0.52	0.5	0.64	600	1040	1640	1200	1460
217	2	50	2	157.1	67.8	7	0	3	0	0	2	1	235	1	1050.9	300	125	85	98.3333	93	119.5	70.5	86.8333	85.75	0	1000	300	100	4	0	0	0	0	1	0	0	13.1	4.2	0.66	0.59	0.54	0.66	0.55	0.59	1050	1390	2440	800	1420
218	2	71	1	164.1	64	1	0	2	0	0	1	1	165	0	0	0	101	63	75.6667	65	118.75	71.75	87.4167	69.25	0	1000	100	70	3	0	0	0	0	1	0	0	13.8	4.1	0.96	1.07	1.07	0.95	0.83	1.04	0	1300	1300	400	1740
219	2	73	1	158	65	1	0	2	0	0	1	1	110	0	0	0	133	77	95.6667	52	132	82.5	99	62.75	0	950	100	60	3	0	0	0	0	1	0	0	13.5	4.3	1.03	1.09	1.13	1.1	1.1	1.1	500	1350	1850	110	1050
220	2	68	1	168.9	86.45	1	0	1	0	0	2	1	250	1	0	50	191	121	144.333	60	155.25	90.5	112.083	70.75	0	800	500	5	5	0	0	0	0	1	0	0	15.6	4.5	1.24	1.23	1.23	1.16	0.94	1.25	450	1100	1550	1650	870
221	1	58	2	164	48.85	4	0	3	0	0	2	1	170	1	0	0	143	85	104.333	62	119.5	74	89.1667	73.25	0	200	50	20	4	0	0	0	0	1	0	0	14.4	3.5	0.6	0.67	0.61	0.61	0.45	0.7	1300	700	2000	1150	1790
222	1	49	1	171.1	76.2	4	0	2	0	0	2	1	122	0	0	0	136	111	119.333	66	125.25	81.75	96.25	72	0	600	60	50	3	1	1	0	1	2	0	0	16.5	4.4	0.96	1	1.1	1.01	0.95	0.6	800	900	1700	900	1740
223	1	45	2	164.8	50.8	5	0	1	0	0	2	1	145	1	0	0	105	68	80.3333	76	104.25	64.25	77.5833	84	0	900	450	200	3	0	0	0	0	1	0	0	14	4.7	0.6	0.59	0.56	0.55	0.55	0.65	200	1250	1450	650	1290
224	2	60	1	171.6	58.45	4	0	2	0	0	2	1	180	1	236.722	300	148	96	113.333	86	109.5	72.75	85	74	0	1700	600	50	4	0	0	0	0	1	0	0	17.2	4.8	2.57	2.38	2.58	2.85	2.54	2.72	1300	2100	3400	1650	1470
225	1	54	2	159.4	76.8	2	0	3	0	0	2	1	255	1	195.84	0	129	77	94.3333	69	123.5	71.75	89	80.75	0	400	150	50	5	1	0	0	0	2	0	0	12.3	4.1	0.54	0.59	0.56	0.58	0.46	0.5	100	750	850	480	1250
226	2	91	1	165	73	2	0	2	0	0	1	1	220	0	0	500	173	73	106.333	70	155.25	77.5	103.417	84.5	0	1950	800	50	10	1	0	0	0	2	0	0	11.2	3.6	0.75	0.75	0.8	0.69	0.75	0.79	0	2350	2350	500	560
227	2	59	2	169.6	76.45	4	0	1	0	0	2	1	230	0	0	0	143	74	97	51	119.75	75	89.9167	67.75	0	1400	400	200	4	0	0	0	0	1	0	0	15.1	4.2	1.29	1.42	1.5	1.54	1.18	1.39	100	1650	1750	1220	830
228	1	58	2	163.8	62.2	8	0	1	0	0	1	1	195	1	0	0	135	70	91.6667	70	123	75	91	71	200	150	100	200	4	0	0	0	0	1	0	0	14.2	4.5	0.6	0.67	0.71	0.52	0.47	0.68	900	650	1550	800	1070
229	2	71	1	174.3	66.7	5	0	2	0	0	2	1	173	1	0	0	112	50	70.6667	55	144	71.5	95.6667	75.25	0	300	250	150	4	0	0	0	0	1	0	0	11.5	3.7	0.67	0.82	0.72	0.73	0.86	0.82	200	500	700	950	860
230	1	57	2	160	48.4	4	0	3	0	0	2	1	170	1	0	0	117	71	86.3333	85	124	83.5	97	81.25	0	850	130	70	5	0	0	0	0	1	0	0	11.4	4.3	0.58	0.68	0.64	0.62	0.57	0.75	200	1000	1200	500	690
231	2	69	1	166.3	58.6	5	0	1	0	0	2	1	90	0	0	0	126	84	98	62	113	73.5	86.6667	58.75	0	400	100	10	3	0	0	0	0	1	0	0	11.6	4.1	1.13	1.19	1.36	1.38	1.38	1.23	600	550	1150	850	1350
232	2	68	2	150.4	63.8	8	0	1	0	0	1	1	225	1	622.05	100	120	79	92.6667	90	105.25	71	82.4167	77.5	0	1400	400	200	5	0	0	0	0	1	0	0	13.8	3.9	0.85	0.69	0.78	0.66	0.65	0.73	600	1700	2300	640	1420
233	2	80	1	161.8	55.5	4	0	3	0	0	2	1	181	0	0	0	138	68	91.3333	60	121	66.75	84.8333	59.75	0	800	50	100	5	0	0	0	0	1	0	0	13	4.3	0.92	0.99	0.91	0.99	0.98	0.9	1300	1200	2500	360	650
234	1	40	2	162.9	44.45	4	0	2	0	0	2	1	110	0	0	0	106	63	77.3333	72	112.5	69	83.5	68	0	500	30	30	4	0	0	0	0	1	0	0	13	4.6	0.64	0.61	0.49	0.58	0.5	0.61	400	850	1250	600	1670
235	1	54	2	162.6	56.9	1	0	3	0	0	1	1	95	0	0	0	99	60	73	86	101.75	64.75	77.0833	75.5	0	800	200	30	4	0	0	0	0	1	0	0	12.9	4.9	0.71	0.68	0.71	0.69	0.61	0.8	600	1200	1800	600	1720
236	2	65	2	164.6	54.4	1	0	2	0	0	1	1	210	1	0	0	130	110	116.667	90	131.75	88.25	102.75	84.25	0	400	150	30	4	0	0	0	0	1	0	0	8.6	3.6	0.58	0.61	0.54	0.57	0.59	0.81	400	600	1000	600	1610
237	1	44	1	172.5	83	2	0	2	0	0	1	1	280	0	0	0	106	83	90.6667	70	112.5	71.25	85	80	0	1900	150	200	4	0	0	0	0	1	0	0	14.6	4.3	0.99	1.01	1.13	1.05	0.84	0.94	500	2200	2700	720	770
238	2	67	1	157	64.3	4	0	1	0	0	2	1	175	0	0	0	156	74	101.333	84	142.25	79	100.083	76.25	0	950	100	100	4	0	0	0	0	1	0	0	15.8	4.3	0.93	1.06	1.08	0.97	0.82	0.96	700	1250	1950	520	1050
239	2	69	1	171.2	68.4	3	0	1	0	0	2	1	180	0	0	0	155	74	101	81	124.5	69.25	87.6667	70.75	0	650	150	50	4	0	0	0	0	1	0	0	13.2	4.6	0.7	0.89	0.76	0.75	0.67	0.75	50	850	900	600	1550
240	2	75	2	152.3	54.6	7	0	3	0	0	1	1	240	0	0	0	206	95	132	73	167	82.5	110.667	70.5	0	700	210	50	5	0	0	0	0	1	0	0	11.3	4.3	0.94	0.89	0.92	1.04	0.88	0.87	300	1750	2050	400	1550
241	2	83	1	168.8	79.9	4	0	2	0	0	2	1	175	0	0	0	160	80	106.667	70	132.25	78.25	96.25	72.75	0	410	150	50	5	0	0	0	0	1	0	0	14.5	4.2	1.01	1.09	1.17	1.11	1.02	1.01	750	710	1460	490	1390
242	2	57	1	176.3	85.8	6	1	4	1	0	2	1	295	1	0	0	160	90	113.333	80	125.5	79	94.5	82.5	150	650	500	100	13	1	1	0	1	2	0	0	10.8	3.6	0.84	1.03	1.23	1.14	0.77	0.94	450	1800	2250	1500	1530
243	1	58	1	166.9	75.3	6	1	1	1	0	2	1	210	0	0	0	106	72	83.3333	63	110.75	72.5	85.25	70.25	0	1400	60	300	4	0	0	0	0	1	0	0	16.4	4.7	1.01	1.12	1.09	0.9	1	0.99	650	1700	2350	650	1390
244	1	56	2	162.6	67.5	4	0	3	0	0	2	1	191	1	0	100	127	89	101.667	69	115.25	71.5	86.0833	73.75	0	370	180	80	5	0	0	0	0	1	0	0	11.6	4.8	0.64	0.69	0.72	0.74	0.66	0.77	400	670	1070	550	1600
245	2	67	1	162.5	67.1	4	0	2	0	0	2	1	155	1	0	0	163	72	102.333	69	144	76	98.6667	81	0	600	250	150	5	0	0	0	0	1	0	0	14.4	4.1	0.78	0.83	0.85	0.87	0.81	0.8	500	800	1300	1250	1350
246	1	40	2	157.5	71.7	6	0	1	1	0	2	1	174	0	0	0	113	76	88.3333	71	127.25	73.5	91.4167	86.25	0	1050	100	100	5	0	0	0	0	1	0	0	12.4	4.3	0.71	0.62	0.55	0.64	0.51	0.66	0	2150	2150	800	0
247	1	53	2	158.3	46.15	1	0	1	0	0	1	1	214	0	0	0	123	67	85.6667	72	106	60.5	75.6667	63	0	450	500	150	4	0	0	0	0	1	0	0	13.1	4.7	0.49	0.51	0.55	0.53	0.42	0.49	100	650	750	640	930
248	2	79	1	154.2	58.9	4	1	1	1	0	2	1	265	1	0	0	164	77	106	75	126.75	63.5	84.5833	73.75	0	750	250	80	5	0	0	0	0	1	0	0	11.5	4.1	1.43	1.38	1.72	1.77	1.51	1.44	600	1150	1750	580	950
249	1	63	1	161.6	64.5	2	0	1	0	0	2	1	95	0	0	0	123	100	107.667	59	108.75	75.75	86.75	60.75	0	200	300	100	2	0	0	0	0	1	0	0	14.4	4.5	0.77	0.96	0.97	0.84	0.84	0.74	350	500	850	100	1890
250	1	61	2	159.1	62.35	4	0	3	0	0	2	1	175	1	124.7	300	89	48	61.6667	67	103.25	66	78.4167	70.25	0	1250	150	100	4	0	0	0	0	1	0	0	12.9	4.1	0.61	0.72	0.76	0.68	0.55	0.73	2050	1550	3600	2880	1500
251	2	81	2	157.5	47.3	4	0	1	0	0	2	1	230	0	0	0	111	65	80.3333	80	105.5	60.25	75.3333	72	0	400	100	50	4	0	0	0	0	1	0	0	11.1	3.5	0.64	0.56	0.53	0.68	0.63	0.74	100	700	800	910	1010
252	1	52	2	159.4	71.75	2	0	0	0	0	2	1	271	1	0	0	152	83	106	72	126	77.75	93.8333	81.75	0	801	1300	100	4	0	0	0	0	1	0	0	11.9	4.2	0.67	0.57	0.63	0.84	0.6	0.79	400	1001	1401	1050	1340
253	2	59	1	154	55.75	6	0	1	1	0	2	1	225	0	0	0	70	52	58	61	105.25	72.5	83.4167	76.5	0	800	150	30	4	0	0	0	0	1	0	0	15.6	4.3	0.88	0.89	0.92	1.13	0.88	0.91	550	1150	1700	650	1750
254	2	51	1	172.8	75.4	3	0	2	0	0	2	1	220	1	0	0	105	56	72.3333	51	99.25	64	75.75	61.25	0	300	50	50	5	1	0	0	0	2	0	0	15.7	4.6	0.88	1.28	0.89	0.83	0.75	0.91	250	600	850	620	900
255	2	59	1	166.5	62.85	5	0	1	1	0	2	1	115	0	0	0	140	90	106.667	76	125.5	84	97.8333	64	0	200	100	20	3	1	0	0	0	2	0	0	13.4	5	1.2	1.12	1.12	0.96	0.96	0.93	0	1650	1650	750	0
256	1	56	2	160.1	63.1	6	1	1	1	0	2	1	250	1	0	0	96	76	82.6667	80	93.5	60.5	71.5	85.75	0	800	260	50	5	0	0	0	0	1	0	0	13.4	4.4	0.76	0.76	0.67	0.72	0.65	0.77	250	1100	1350	430	1490
257	1	64	2	159.2	53.7	4	0	1	0	0	2	1	195	1	0	0	122	87	98.6667	53	125.5	75.25	92	61.25	0	450	200	50	3	0	0	0	0	1	0	0	13.1	3.9	0.77	0.83	0.89	0.7	0.7	0.72	700	800	1500	1170	2400
258	2	78	2	137.8	54.4	1	0	1	0	0	2	1	250	1	707.2	300	102	68	79.3333	78	100	57.5	71.6667	65.25	0	600	100	50	4	0	0	0	0	1	0	0	11.2	3.9	0.65	0.65	0.63	0.54	0.49	0.59	500	950	1450	590	870
259	1	49	1	171.7	73.4	6	1	3	0	0	1	1	375	0	0	0	152	95	114	73	113	68	83	67.75	500	2100	250	50	4	1	0	0	0	2	0	0	14	4.6	1.06	1.01	1.25	1.4	1.18	0.94	1400	2850	4250	1700	1920
260	1	50	2	156.1	51	1	0	2	0	0	1	1	110	0	0	0	149	70	96.3333	61	144.25	78	100.083	62.75	0	600	250	100	4	0	0	0	0	1	0	0	11.6	4.3	0.65	0.7	0.74	0.71	0.64	0.64	650	900	1550	800	1370
261	2	82	2	149.4	71.1	1	0	3	0	0	1	1	225	1	799.875	100	102	52	68.6667	61	116.75	51.75	73.4167	58	0	1600	120	50	5	0	0	0	0	1	0	0	10.9	3.8	1.15	1.27	1.12	1.3	1.12	1.22	850	2000	2850	420	1550
262	1	64	2	161.9	53.4	1	0	3	0	0	2	1	135	1	400.5	0	108	52	70.6667	85	110.25	61.25	77.5833	71.25	0	400	200	20	5	0	0	0	0	1	0	0	13.6	4.7	0.68	0.71	0.68	0.7	0.62	0.65	100	650	750	650	730
263	2	69	2	146.6	50	1	0	0	0	0	1	1	179	0	0	0	131	72	91.6667	89	124.25	77.25	92.9167	82	0	700	150	50	4	0	0	0	0	1	0	0	13.3	4.7	0.56	0.48	0.56	0.61	0.39	0.59	200	900	1100	320	1200
264	2	69	2	158	63.6	4	0	2	0	0	2	1	165	0	0	0	83	57	65.6667	75	115	70	85	70.75	0	520	350	50	3	0	0	0	0	1	0	0	13.7	4.4	0.64	0.57	0.73	0.57	0.57	0.63	600	1220	1820	1420	1420
265	2	86	1	170.2	67.75	4	0	3	0	0	2	1	115	0	0	0	100	57	71.3333	54	116	64.75	81.8333	59.75	0	400	20	20	4	0	0	0	0	1	0	0	8.8	4.2	1.17	1.33	1.48	1.25	1.25	1.35	200	900	1100	500	1030
266	2	71	2	151.5	50.05	1	0	1	0	0	1	1	105	0	0	0	132	77	95.3333	64	110.25	68	82.0833	65.5	0	200	300	80	3	0	0	0	0	1	0	0	10.6	3.8	0.61	0.66	0.72	0.6	0.6	0.62	1100	550	1650	1200	2120
267	2	67	2	148.1	55.65	4	0	2	1	0	2	1	255	1	570.413	150	133	77	95.6667	72	129.5	81.5	97.5	72.25	0	700	500	50	5	0	0	0	0	1	0	0	13.4	4.1	0.77	0.74	0.74	0.66	0.6	0.72	0	2050	2050	530	0
268	1	52	2	161.9	58.7	5	0	3	0	0	2	1	203	1	0	0	126	65	85.3333	79	116.5	65.5	82.5	74.25	0	1200	200	30	3	0	0	0	0	1	0	0	13.6	4.6	0.74	0.75	0.64	0.67	0.67	0.69	500	1500	2000	350	1840
269	2	79	1	167	65.6	4	0	1	0	0	2	1	201	0	0	0	110	60	76.6667	90	100.5	63	75.5	78.25	0	1100	100	30	5	0	0	0	0	1	0	0	11	3.4	1.18	1.12	1.31	1.37	1.37	1.34	1300	1400	2700	600	1920
270	2	61	1	167.6	65.15	6	1	4	0	0	1	1	380	0	0	0	142	78	99.3333	79	127.5	82	97.1667	89.75	0	2750	600	200	11	0	0	0	0	1	0	0	11.2	3.7	0.87	0.85	0.87	0.96	1.22	1.04	1700	3350	5050	250	1850
271	1	52	2	161.4	62.6	1	0	2	0	0	2	1	115	0	0	0	93	44	60.3333	83	107.25	63.75	78.25	72.25	0	500	100	50	4	0	0	0	0	1	0	0	10.1	4.1	0.65	0.66	0.63	0.62	0.47	0.55	150	700	850	400	770
272	1	60	1	176.6	67.5	4	0	1	0	0	2	1	90	0	0	0	127	80	95.6667	71	113.75	74.25	87.4167	71.25	0	600	30	100	4	0	0	0	0	1	0	0	16.3	4.9	1.03	0.97	0.89	0.83	0.76	0.89	200	750	950	200	1270
273	1	53	1	164.2	59.2	6	0	1	1	0	2	1	280	1	0	0	121	81	94.3333	85	115.25	72.5	86.75	77.25	0	600	100	50	5	0	0	0	0	1	0	0	14.7	4.8	0.91	1.02	1.09	0.93	0.91	0.92	0	1600	1600	800	0
274	1	59	1	176.5	71.3	2	0	2	0	0	2	1	200	0	0	0	107	71	83	75	110.25	78.5	89.0833	68.5	500	1000	100	400	11	0	0	0	0	1	0	0	12.7	4.4	0.82	0.89	0.74	0.78	0.71	0.79	600	1930	2530	800	1480
275	1	61	2	165	65.6	6	0	2	1	0	2	1	295	1	915.12	0	135	75	95	75	111.75	67.5	82.25	64.25	0	1750	100	800	5	0	0	0	0	1	0	0	12.1	4.2	0.59	0.49	0.59	0.45	0.53	0.5	0	3000	3000	1320	0
276	2	66	2	151.1	50.85	4	0	2	0	0	2	1	165	1	137.295	100	153	84	107	90	123.75	74.5	90.9167	71.25	0	400	100	30	4	0	0	0	0	1	0	0	10.4	3.8	0.61	0.61	0.66	0.73	0.5	0.6	500	600	1100	700	1570
277	1	50	1	170.9	71.95	4	0	2	0	0	2	1	190	1	0	0	113	70	84.3333	64	113.5	74.25	87.3333	71.25	0	400	200	30	6	0	0	0	0	1	0	0	16.2	5	1.12	1.23	1.31	1.1	0.91	1.02	400	650	750	1040	1760
278	1	62	2	154	49.2	6	0	1	1	0	2	1	175	0	0	0	108	50	69.3333	84	108.75	62	77.5833	75.5	0	350	130	30	5	1	0	0	0	2	0	0	15.1	4.4	0.83	1.04	0.77	0.8	0.65	0.88	0	1250	1250	300	0
279	2	79	1	164.8	61.5	6	0	2	1	0	2	1	230	1	0	0	140	70	93.3333	60	117.75	73.5	88.25	63.25	0	700	130	80	5	0	0	0	0	1	0	0	14.3	4.1	0.69	0.66	0.64	0.62	0.52	0.63	0	2150	2150	910	2020
280	2	70	1	159.2	74	5	0	1	1	0	2	1	138	0	0	0	85	57	66.3333	68	102.5	65.25	77.6667	65.75	0	400	80	30	4	0	0	0	0	1	0	0	15.5	4.5	0.9	0.72	0.8	0.67	0.63	0.69	0	1600	1600	800	0
281	2	52	1	134.5	29.5	5	0	4	0	0	2	1	195	0	0	0	120	90	100	98	110.25	71.75	84.5833	97.25	0	350	100	100	6	1	0	0	1	2	0	0	14.1	4.5	0.49	0.44	0.36	0.35	0.23	0.39	500	750	1250	1090	990
282	2	42	1	179.8	72	1	0	2	0	0	1	1	110	0	0	0	189	76	113.667	79	154.75	74.25	101.083	75	0	700	150	50	3	0	0	0	0	1	0	0	11.8	4.3	0.65	0.64	0.63	0.8	0.78	0.75	350	1000	1350	700	1520
283	2	74	1	160.4	60.2	1	0	2	0	0	2	1	155	0	0	0	139	98	111.667	87	113.75	82.5	92.9167	72.75	0	400	100	50	4	0	0	0	0	1	0	0	13	3.5	0.96	0.95	0.95	0.9	0.87	1.06	500	700	1200	1000	2510
284	2	72	2	152.7	61	3	0	2	0	0	1	1	127	0	0	0	156	87	110	76	127	80.5	96	64.5	0	400	120	50	4	0	0	0	0	1	0	0	14	4.4	0.68	0.79	0.75	0.78	0.62	0.69	200	600	800	200	2130
285	2	55	1	174.7	74.6	1	0	1	0	0	2	1	200	1	0	0	131	88	102.333	73	113.25	73.75	86.9167	72.25	0	450	100	50	5	0	0	0	0	1	0	0	15.6	4.8	0.94	1.03	1.05	0.89	0.85	1.03	150	800	950	680	1820
286	2	79	2	162.4	45.96	7	0	3	0	0	1	1	115	0	0	0	131	63	85.6667	63	132	74.75	93.8333	63.75	0	280	50	20	3	0	0	0	0	1	0	0	10.2	4.1	0.75	0.72	0.64	0.66	0.62	0.68	900	630	1530	1300	1880
287	1	58	2	165.3	41.9	5	0	3	0	0	2	1	170	1	83.8	50	111	66	81	72	101.25	65.75	77.5833	70.75	0	250	250	100	4	0	0	0	0	1	0	0	13.4	4.1	0.7	0.63	0.58	0.54	0.49	0.81	600	600	1200	1000	830
288	1	46	2	162.3	64.8	4	0	4	0	0	2	1	192	1	583.2	50	116	67	83.3333	55	111.25	64.5	80.0833	60.75	0	400	200	120	4	0	0	0	0	1	0	0	13.1	4.3	0.75	0.77	0.86	0.76	0.66	0.74	750	700	1450	420	1650
289	1	61	1	167.4	61.1	6	1	3	1	0	2	1	167	0	0	0	120	75	90	82	120.75	74.25	89.75	71.75	0	1000	200	100	4	0	0	0	0	1	0	0	13.7	4.2	1.01	1	1.14	0.98	0.78	1.08	400	1300	1700	650	1450
290	2	64	2	149	53.25	1	0	1	0	0	2	1	205	1	0	0	155	95	115	73	158.75	93.25	115.083	75.5	0	450	600	100	4	0	0	0	0	1	0	0	13.8	4.4	0.8	0.74	0.94	0.88	0.74	0.79	500	750	1250	630	1570
291	2	71	1	170	55	2	0	3	0	0	2	1	265	0	0	0	100	73	82	79	108.5	76	86.8333	89.75	0	2300	600	150	7	0	0	0	0	1	0	0	14.1	3.3	0.87	0.64	0.75	0.89	0.8	0.8	200	2700	2900	900	920
292	2	57	1	169.9	84	4	0	1	1	0	2	1	110	0	0	0	105	80	88.3333	84	96.5	70	78.8333	76	0	450	50	10	3	0	0	0	0	1	0	0	15.1	4.2	0.99	1.16	1.09	1.05	1.05	1.03	1050	750	1800	600	1790
293	1	64	1	153.9	50.15	1	0	2	0	0	2	1	134	0	0	0	103	64	77	68	106.25	70	82.0833	67.75	0	600	90	10	3	0	0	0	0	1	0	0	14	4.4	0.82	0.88	0.92	0.82	0.73	0.86	1500	900	2400	800	1410
294	1	42	2	166.3	67.85	5	0	2	0	0	2	1	150	0	0	0	145	89	107.667	84	113.75	63.75	80.4167	67.75	0	400	150	50	4	0	0	0	0	1	0	0	12	3.9	0.83	0.72	0.66	0.67	0.67	0.77	200	650	850	840	1450
295	2	77	2	141.8	51.35	1	0	1	0	0	2	1	225	1	112.97	550	137	82	100.333	67	111	67.5	82	71.75	0	1000	100	100	3	0	0	0	0	1	0	0	13.1	4.6	0.59	0.6	0.58	0.5	0.46	0.57	650	1300	1950	600	1710
296	1	63	2	155.3	57.6	4	0	1	0	0	2	1	90	0	0	0	120	74	89.3333	86	111	68.75	82.8333	71	0	300	150	50	3	0	0	0	0	1	0	0	13.1	4.4	0.58	0.56	0.58	0.54	0.44	0.52	500	550	1050	500	1200
297	1	42	1	171.3	57.7	6	0	1	1	0	2	1	155	0	0	0	108	69	82	78	124.25	79	94.0833	82.5	0	400	200	100	4	1	1	0	1	2	0	0	14.5	5	1.12	0.83	0.75	0.75	0.61	0.78	0	1900	1900	450	0
298	2	70	1	157	60.45	1	0	2	0	0	2	1	166	1	513.825	200	173	57	95.6667	80	126.75	58.75	81.4167	65	0	700	150	20	3	0	0	0	0	1	0	0	10.5	4.1	0.85	0.94	0.99	0.81	0.81	0.86	600	1050	1650	750	1820
299	1	39	2	164.9	64.9	4	0	1	0	0	2	1	205	1	0	100	137	91	106.333	70	106.5	68.75	81.3333	85	0	400	100	100	4	1	0	0	0	2	0	0	12.3	4.4	0.64	0.7	0.6	0.55	0.59	0.78	1200	700	1900	500	1800
300	2	70	2	159.7	79.45	6	0	0	1	0	2	1	165	0	0	150	176	87	116.667	78	122	65.25	84.1667	67.25	0	1400	150	100	4	0	0	0	0	1	0	0	13.4	4.6	0.79	0.74	0.79	0.61	0.68	0.78	0	2200	2200	400	0
301	1	63	1	176	81.65	2	0	3	0	0	2	1	190	0	0	0	168	84	112	64	123.25	76.25	91.9167	79.5	0	400	150	50	2	0	0	0	0	1	0	0	16	4.7	1	1	1.01	0.91	0.91	0.77	1500	700	2200	1100	3450
302	2	85	2	154.3	57	4	0	1	0	0	2	1	180	1	0	200	150	83	105.333	68	115.25	64.75	81.5833	61	0	450	40	20	4	0	0	0	0	1	0	0	12.7	4.3	0.65	0.61	0.63	0.59	0.51	0.64	450	750	1200	550	1150
303	2	74	1	166.1	58.05	4	0	3	0	0	2	1	180	0	0	0	113	61	78.3333	101	119	81.5	94	94.5	0	300	100	50	4	0	0	0	0	1	0	0	11.2	3.5	0.92	1.05	0.97	1.51	0.75	0.85	50	550	600	1070	1000
304	2	54	1	171.1	89.1	6	0	3	1	0	2	1	160	0	0	0	139	84	102.333	65	124.75	80.75	95.4167	68.25	0	500	30	20	3	0	0	0	0	1	0	0	15.4	4.9	0.96	0.84	1.09	0.94	0.89	0.84	0	1450	1450	750	0
305	2	52	1	160.4	56.2	3	0	3	0	0	2	1	175	0	0	0	109	65	79.6667	74	101	63.25	75.8333	76	0	1000	200	20	3	1	0	0	0	2	0	0	11.7	3.4	0.72	0.75	0.87	1.02	1.02	0.8	750	1300	2050	150	1530
306	1	59	1	170.2	74.4	6	0	3	1	0	2	1	300	1	0	50	107	73	84.3333	68	111.5	74.75	87	87.25	0	900	100	10	8	0	0	0	0	1	0	0	13	4.3	0.82	0.91	0.86	0.85	0.69	0.88	0	2200	2200	500	0
307	2	82	1	165.8	71	1	0	2	0	0	1	1	215	1	92.3	0	149	56	87	81	131.5	61.5	84.8333	75.5	100	500	100	10	19	1	1	0	1	2	0	0	10.1	4.4	2.05	1.7	1.87	2.5	1.54	1.63	400	900	1300	1350	1410
308	2	63	1	146.6	60.4	7	0	3	0	0	1	0	207	0	0	0	130	80	96.6667	70	110	65.5	80.3333	78	0	1150	60	200	4	1	0	0	0	2	0	0	11.6	4.2	0.99	1.23	1.23	1.05	0.94	1.05	400	2440	2840	450	950
309	1	55	1	169.7	59.8	5	0	3	0	0	2	1	155	1	0	150	94	64	74	70	108.25	72.5	84.4167	65	0	500	50	150	4	0	0	0	0	1	0	0	16.2	4.7	0.71	0.88	0.92	0.88	0.88	0.88	500	700	1200	550	1700
310	1	62	1	182.2	72.2	6	0	1	1	0	2	1	215	0	0	0	164	85	111.333	80	137	82.5	100.667	78.25	0	950	150	100	4	0	0	0	0	1	0	0	14.7	4.1	0.75	0.73	0.66	0.63	0.59	0.75	0	2450	2450	600	0
311	2	85	2	142.2	53.3	6	0	3	1	0	2	1	285	1	506.35	400	157	88	111	78	114.5	67.25	83	65.5	500	1100	100	500	6	1	0	0	0	2	0	0	12.7	4.5	0.69	0.96	0.81	0.58	0.51	0.7	0	2500	2500	820	0
312	2	81	2	150.2	47.3	1	0	3	0	0	1	1	188	0	0	0	135	64	87.6667	70	122	66.25	84.8333	67	0	500	100	30	47	1	0	0	1	3	0	0	11	3.9	0.71	0.65	0.87	1.6	0.65	0.78	600	750	1350	400	1710
313	2	58	1	171.5	82.3	4	0	3	0	0	2	1	270	1	971.14	250	160	90	113.333	58	123.25	73.25	89.9167	55	0	1200	150	50	4	1	1	0	1	2	0	0	13	4.4	1.09	1.29	1	1.02	1.02	0.92	700	2050	2750	630	1400
314	2	81	2	139.2	36.35	6	0	2	0	0	2	1	132	0	0	50	130	60	83.3333	89	112.5	76.25	88.3333	116.5	500	750	150	50	3	1	0	0	0	2	0	0	9.9	3.8	0.66	0.61	0.89	0.89	0.68	0.65	450	1600	2050	1000	1320
315	2	66	1	172.1	70.1	6	1	1	1	0	2	1	250	1	0	100	121	67	85	70	105.25	63.25	77.25	77.75	0	1300	60	50	5	0	0	0	0	1	0	0	13	4.9	0.84	1.14	1	0.93	0.85	0.75	400	1650	2050	520	1370
316	2	63	1	170.9	69.75	4	0	2	0	0	2	1	210	1	0	0	180	70	106.667	48	116.5	60.25	79	56	0	750	200	20	3	0	0	0	0	1	0	0	14	5.1	0.95	1.16	1.02	0.96	0.96	1.02	1900	1050	2950	1400	2060
317	2	74	2	155.1	57.9	6	1	1	0	0	1	1	365	0	0	0	180	89	119.333	63	135.75	75.25	95.4167	73.5	250	2950	170	80	5	0	0	0	0	1	0	0	12.9	4.2	0.62	0.6	0.63	0.86	1	0.72	300	3400	3700	400	1530
318	2	77	1	161	52.75	6	1	1	0	0	1	1	235	0	0	0	159	73	101.667	72	129	68.75	88.8333	72.5	0	1550	120	150	3	0	0	0	0	1	0	0	14.7	4.2	0.75	0.86	0.88	0.81	0.69	1.15	300	1900	2200	757	1580
319	2	52	2	162.8	58.1	3	0	3	0	0	2	1	200	1	61.005	0	176	85	115.333	74	131.25	76.75	94.9167	73	0	400	100	150	3	0	0	0	0	1	0	0	12.7	4.7	0.85	0.72	0.85	1.07	1.07	0.73	750	700	1450	1200	1620
320	2	66	1	168.5	81.2	4	0	3	0	0	2	1	279	1	531.86	250	149	92	111	71	117	79	91.6667	72.5	0	950	60	100	8	1	0	1	1	3	1	0	14.9	4.4	0.93	0.95	1.72	1.43	0.79	0.84	200	1150	1350	370	600
321	2	60	1	169.9	74.2	1	0	3	0	0	1	1	130	0	0	0	162	98	119.333	81	135	87.5	103.333	75.25	0	400	90	30	2	0	0	0	0	1	0	0	15.7	4.4	0.97	0.92	1.07	1.07	1.07	1.01	1200	700	1900	600	1580
322	2	69	2	151.4	47.95	6	0	2	1	0	2	1	135	0	0	0	132	73	92.6667	90	124	75.25	91.5	71	0	1200	100	100	3	1	1	0	1	2	0	0	13.5	4.8	0.75	0.66	0.69	0.52	0.52	0.55	0	2000	2000	600	0
323	2	80	2	149.3	73.45	4	0	1	0	0	2	1	200	1	0	0	139	75	96.3333	77	119.25	65.5	83.4167	78.75	0	1450	400	200	4	0	0	0	0	1	0	0	12.8	4.1	0.54	0.5	0.64	0.55	0.55	0.6	700	1800	2500	650	1290
324	2	70	1	165.3	56.9	1	0	2	0	0	2	1	165	1	0	0	135	48	77	88	109.25	60	76.4167	80.5	0	900	150	50	4	0	0	0	0	1	0	0	13.6	4.5	1.1	0.95	0.89	1.02	1.02	0.88	200	1200	1400	800	1140
325	2	78	2	141.5	41.45	5	0	3	1	0	2	1	85	0	0	0	116	66	82.6667	66	118.5	68.5	85.1667	72.5	0	400	100	10	3	0	0	0	0	1	0	0	11	4.2	1.03	0.87	1.02	0.84	0.84	0.91	0	1400	1400	1000	0
326	1	49	1	172.6	87	4	0	3	0	0	2	1	76	0	0	0	108	71	83.3333	76	114.25	74.75	87.9167	69.75	0	400	100	10	2	0	0	0	0	1	0	0	15.9	4.9	1.01	1.01	0.99	1.04	1.04	0.98	1150	750	1900	1300	2090
327	1	54	2	163.8	59	6	1	1	0	1	2	1	225	0	0	0	124	88	100	68	113.25	77	89.0833	68	0	950	250	100	4	0	0	0	0	1	0	0	11.4	4.5	0.62	0.51	0.58	0.52	0.54	1.3	300	1250	1550	120	1620
328	1	61	2	160.1	63.1	1	0	1	0	0	2	1	180	1	0	0	147	79	101.667	87	108.25	62.75	77.9167	80.5	0	500	550	10	4	0	0	0	0	1	0	0	14	4.3	0.66	0.71	0.65	0.63	0.54	0.68	200	700	900	470	2120
329	1	61	2	159.6	74.8	6	0	2	1	0	2	1	245	1	953.7	0	165	90	115	80	140.5	88.5	105.833	86	0	450	100	20	5	1	0	0	0	2	0	0	13.6	4.4	0.53	0.75	0.71	0.55	0.49	0.63	0	1550	1550	510	0
330	2	67	1	164.1	62.45	4	0	1	0	0	2	1	154	1	0	0	124	80	94.6667	70	118.5	72.5	87.8333	71	0	550	50	40	5	0	0	0	0	1	0	0	13.6	4.3	0.87	0.98	1.07	0.99	0.89	0.97	250	850	1100	450	1730
331	2	64	1	166.4	61.8	6	0	3	1	0	2	1	300	1	0	0	122	67	85.3333	62	129.25	85.5	100.083	71.5	0	1550	300	150	5	0	0	0	0	1	0	0	14.7	4.8	1.15	1.01	1.17	1.12	0.87	0.93	0	2750	2750	600	0
332	1	56	1	169.7	60.3	5	0	2	0	0	2	1	160	1	0	0	138	85	102.667	78	116.5	71	86.1667	74	0	800	100	50	4	1	0	0	0	2	0	0	14	4.2	0.89	0.98	1.03	0.89	0.79	0.88	400	1050	1450	460	1590
333	2	84	1	167.9	67.65	6	1	2	1	0	2	1	165	0	0	0	143	67	92.3333	80	139.25	72	94.4167	73.5	0	600	100	100	7	0	0	0	0	1	0	0	14.3	4.1	0.8	0.77	0.87	0.89	0.81	1.09	600	850	1450	620	2350
334	2	66	1	152.3	58.5	6	1	2	1	0	2	1	140	0	0	0	173	77	109	72	133	79.25	97.1667	72.25	0	1000	40	100	3	0	0	0	0	1	0	0	14.5	4.6	0.96	1.05	1.05	1.12	1.12	0.91	800	1350	2150	500	1920
335	1	56	1	170.9	63.75	5	0	1	0	0	2	1	75	0	0	0	148	87	107.333	75	139.75	84	102.583	72.25	0	100	10	10	3	0	0	0	0	1	0	0	16	4.9	1.1	1.16	1.09	0.92	0.92	0.92	600	450	1050	550	1210
336	2	67	1	178.7	79	5	0	3	1	0	2	1	100	0	0	0	150	77	101.333	62	117.25	70.5	86.0833	62	0	700	50	100	3	0	0	0	0	1	0	0	14.5	4.6	0.78	0.94	1.08	1.03	1.03	0.9	0	2000	2000	400	0
337	2	64	2	159.3	54.3	SD junction	0	3	0	0	2	1	134	0	0	0	140	84	102.667	88	137.5	84.25	102	95.5	0	400	30	100	3	0	0	0	0	1	0	0	11	2.7	2.99	2.72	2.88	3.15	3.15	3.26	950	700	1650	700	1640
338	2	64	2	150.1	61.9	7	0	3	0	0	1	1	100	0	0	0	188	85	119.333	60	164.25	74.25	104.25	61.5	0	600	80	50	3	0	0	0	0	1	0	0	14.4	4.3	0.77	0.77	0.88	0.89	0.89	0.78	400	1000	1400	500	1440
339	2	92	2	153.8	48.98	7	0	3	0	0	1	1	136	0	0	0	144	93	110	65	133.75	78.75	97.0833	76.75	0	550	150	100	7	0	0	0	0	1	0	0	11.6	3.3	0.59	0.6	0.58	0.52	0.4	0.49	300	950	1250	950	1160
340	2	72	1	161.4	49.45	1	0	0	0	0	1	1	94	0	0	0	122	73	89.3333	77	120.5	73	88.8333	71	0	500	450	30	4	1	0	0	0	2	0	0	13.9	4.2	0.9	1.02	1.03	0.91	1.47	0.94	0	800	800	250	1420
341	2	87	1	164	46	5	0	2	1	0	2	1	90	0	0	0	125	64	84.3333	42	135.5	77.75	97	63.25	0	510	150	100	4	0	0	0	0	1	0	0	11.9	3.8	1.08	1.05	1.11	1.05	1.02	1.18	0	1510	1510	300	0
342	2	66	1	171	72.3	6	1	3	1	0	2	1	260	1	0	50	140	76	97.3333	78	121	66.25	84.5	93.75	0	1900	500	50	5	0	0	0	0	1	0	0	15.2	4.2	0.99	0.9	0.91	0.85	1.1	0.9	500	2200	2700	1570	1080
343	1	41	2	158.3	61.3	5	0	2	1	0	2	1	205	1	91.95	250	112	73	86	99	99	69.25	79.1667	94.75	0	420	200	100	5	0	0	0	0	1	0	0	13.8	4.1	0.69	0.68	0.75	0.64	0.63	0.67	100	720	820	790	850
344	2	75	1	166.8	71	1	0	2	0	1	2	1	245	0	0	0	165	112	129.667	56	124.25	82	96.0833	68.25	0	1350	100	50	5	1	0	0	0	2	0	0	9.2	4.2	1.06	1.4	1.61	1.16	1.5	1.37	20	1550	1570	1020	0
345	2	76	1	161.4	59.6	1	0	3	0	0	2	1	160	0	0	0	109	57	74.3333	64	120.25	67.75	85.25	70.5	0	650	150	100	5	0	0	0	0	1	0	0	11	3.7	0.72	0.77	0.71	0.72	0.87	0.85	400	850	1250	720	1470
346	2	78	1	158.3	62.8	5	0	3	1	0	2	1	192	1	0	0	120	69	86	74	123.25	76.5	92.0833	85	0	900	300	100	5	1	0	0	0	2	0	0	8.7	3.6	1.23	0.92	0.95	0.93	0.81	1.43	0	2400	2400	900	0
347	1	54	2	162.7	60.65	SD junction	0	1	0	0	1	1	90	0	0	0	121	78	92.3333	65	108.75	68	81.5833	68.75	0	450	91	50	3	0	0	0	0	1	0	0	15.1	4.8	0.82	0.73	0.57	0.6	0.6	0.86	600	800	1400	600	2350
348	2	79	2	154.3	53.7	6	1	0	1	0	2	1	153	0	0	0	120	78	92	78	140	86	104	64	0	900	150	100	4	0	0	0	0	1	0	0	12.3	4.2	0.64	0.58	0.55	0.47	0.47	0.66	700	1200	1900	1600	1800
349	2	64	1	162.3	56.55	4	0	2	1	0	2	1	160	1	0	50	125	66	85.6667	74	113.5	73.25	86.6667	64.5	0	300	150	50	4	0	0	0	0	1	0	0	14.1	4.5	0.85	0.81	0.87	0.79	0.79	0.71	200	700	900	538	1550
350	2	58	2	159	74.9	4	0	2	0	0	2	1	115	0	0	0	134	77	96	75	123	78.25	93.1667	70.25	0	200	100	20	3	0	0	0	0	1	0	0	13.7	4.4	0.54	0.63	0.54	0.69	0.57	0.63	1500	600	2100	1400	1450
351	2	76	1	171	75.3	1	0	3	0	0	1	1	100	0	0	0	134	79	97.3333	70	101	61.25	74.5	62.5	0	450	100	10	3	0	0	0	0	1	0	0	14.5	4.3	1.11	1.51	1.31	1.24	1.24	1.16	1050	1050	2100	800	1600
352	1	56	2	147.1	48.7	6	0	1	1	0	2	1	140	0	0	0	118	68	84.6667	84	119.75	80	93.25	66.5	0	1400	110	20	3	0	0	0	0	1	0	0	12.4	4.2	0.46	0.57	0.48	0.44	0.44	0.49	0	2300	2300	400	0
353	1	52	1	177.3	73.5	8	0	0	0	0	1	1	90	0	0	0	124	75	91.3333	90	111	70.75	84.1667	80	0	100	25	50	3	0	0	0	0	1	0	0	16.2	4.2	0.88	1.03	1.15	1.03	1.03	0.69	1470	400	1870	100	2340
354	2	59	2	151.5	62.5	4	0	2	0	0	2	1	175	1	265.625	600	135	65	88.3333	65	116.25	71	86.0833	60.5	0	600	100	50	6	0	0	0	0	1	0	0	11.5	3.9	0.68	0.7	0.77	0.54	0.6	0.63	900	1100	2000	1510	2900
355	1	58	1	156.5	71.65	6	1	2	1	0	2	1	335	1	422.735	0	164	89	114	70	128.5	77.5	94.5	75.25	0	2500	500	200	5	0	0	0	0	1	0	0	14.2	4.7	0.82	0.77	0.72	0.88	1.53	0.94	300	2750	3050	620	1350
356	2	70	1	170	79	4	0	1	0	0	2	1	165	1	0	50	125	81	95.6667	74	109.75	71	83.9167	66	0	400	70	50	4	0	0	0	0	1	0	0	13.1	4.3	1.16	1.14	1.17	1	1.02	0.95	800	750	1550	670	1420
357	2	80	2	154.2	54.65	6	0	2	1	0	2	1	165	1	90.1725	500	160	75	103.333	78	128.75	60.75	83.4167	64	0	590	150	50	5	1	0	0	0	2	0	0	12.4	4.2	0.56	0.76	0.72	0.6	0.48	0.56	0	1540	1540	800	0
358	2	68	1	173.6	68.7	4	0	2	0	0	2	1	109	0	0	0	147	58	87.6667	59	129	76.75	94.1667	69.75	0	300	100	30	2	0	0	0	0	1	0	0	16.5	4.5	1.16	1.14	1.26	1.07	1.07	1.13	1300	600	1900	750	2050
359	2	69	2	162.2	63	2	0	3	0	0	1	1	165	0	0	0	154	65	94.6667	75	130	69.5	89.6667	75	0	280	200	50	2	0	0	0	0	1	0	0	12.6	4.4	0.58	0.62	0.73	0.65	0.65	0.63	150	580	730	600	1540
360	2	65	1	164.2	71	1	0	4	0	0	1	1	114	0	0	0	163	80	107.667	55	145.25	85.5	105.417	67.25	0	520	380	30	3	0	0	0	0	1	0	0	11.7	4.8	0.76	0.72	0.81	0.83	0.83	0.89	1500	970	2470	1000	2390
361	2	50	2	157.6	58.4	6	0	1	1	0	2	1	205	1	0	100	128	65	86	78	116	69.5	85	74	0	1350	110	100	6	0	0	0	0	1	0	0	14.9	5.1	0.79	0.75	0.78	0.73	0.58	0.76	0	2650	2650	1600	0
362	2	41	2	152.6	92.4	4	0	3	0	0	2	1	175	0	0	0	130	65	86.6667	90	112.25	61.25	78.25	71	0	1400	250	30	4	1	0	0	0	2	0	0	12.2	4	0.59	0.64	0.58	0.7	0.53	0.58	150	1600	1750	850	1720
363	2	69	2	151.3	58.3	4	0	2	0	0	2	1	165	1	0	100	125	75	91.6667	81	104.5	69	80.8333	77.5	0	500	200	50	4	0	0	0	0	1	0	0	11	4.1	0.55	0.74	0.74	0.67	0.5	0.55	530	1350	1880	810	2040
364	2	78	2	158.5	73.7	1	0	3	0	0	1	1	120	0	0	0	162	87	112	70	129.5	74	92.5	60.5	0	100	50	10	2	0	0	0	0	1	0	0	9.4	4.1	0.85	1.02	0.87	0.9	0.9	0.96	1200	350	1550	800	2520
365	2	74	1	163.2	63.45	6	0	1	1	0	2	1	105	0	0	0	192	59	103.333	76	161.75	62.5	95.5833	74.5	0	100	100	20	5	0	0	0	0	1	0	0	12.6	4.4	1.77	1.33	1.5	1.39	1.48	1.9	0	1250	1250	50	0
366	2	57	1	179.2	87.1	1	0	1	0	1	2	0	170	0	0	0	132	87	102	65	137.25	91	106.417	65	0	200	150	100	14	1	1	0	1	2	0	0	15.4	4.5	1.12	1.17	1.16	1.24	1.38	1.82	0	250	250	300	900
367	2	66	2	156.7	53.8	6	1	4	1	0	2	1	185	0	0	0	159	96	117	80	122.25	78.75	93.25	69.5	0	1100	300	100	9	1	0	0	0	2	0	0	15	4.6	1.19	1.17	1.12	1.18	0.97	1.13	0	1300	1300	1400	1220
368	1	56	1	162.8	60.25	6	0	4	1	0	2	1	240	1	0	50	135	75	95	72	107.5	60.75	76.3333	70.25	0	650	200	100	5	1	0	0	0	2	0	0	15.7	4.3	0.85	1.01	1.02	0.86	0.9	0.89	0	1450	1450	460	300
369	2	66	2	157.6	60	6	0	3	1	0	2	0	185	0	0	50	166	85	112	77	132	71.5	91.6667	73.25	200	2350	250	150	5	0	0	0	0	1	0	0	13.8	4.5	0.64	0.57	0.58	0.54	0.53	0.74	0	3450	3450	1330	0
370	2	63	1	169.9	66.75	4	0	1	0	0	2	1	90	0	0	0	154	54	87.3333	63	114	49	70.6667	60.25	0	700	80	10	4	1	0	0	1	2	0	0	11.8	4.4	1.3	1.36	1.5	1.48	1.26	1.29	1300	1386	2686	1450	2950
371	2	71	1	170.2	60.3	2	0	3	0	1	2	1	205	0	0	0	96	52	66.6667	99	112.75	71.5	85.25	88	0	800	200	10	4	1	1	0	1	2	0	0	11.9	3.7	0.81	0.75	0.69	0.72	0.62	0.81	600	1000	1600	500	1500
372	1	57	2	159.8	75.15	4	0	1	1	0	2	1	160	0	0	0	137	80	99	80	115.5	73.25	87.3333	74.25	0	900	450	10	4	0	0	0	0	1	0	0	14.3	4.7	0.7	0.68	0.72	0.64	0.64	0.65	0	1200	1200	600	1750
373	2	53	1	169.1	64.1	6	0	1	1	0	2	1	319	0	0	0	141	80	100.333	78	111.5	70.5	84.1667	77.75	0	1600	200	400	5	0	0	0	0	1	0	0	15	4.5	0.87	1.13	1.01	0.81	1.1	0.93	400	1800	2200	1810	1150
374	1	53	1	170.1	71.2	6	1	3	1	0	2	1	210	0	0	0	125	80	95	74	122.25	73.25	89.5833	76.25	0	1950	100	150	4	1	0	0	0	2	0	0	11.7	4.2	0.91	0.93	0.95	0.99	0.99	0.91	500	2250	2750	300	1330
375	2	70	2	141.7	49.3	4	0	1	0	0	2	1	190	1	128.18	150	135	95	108.333	70	109.75	74.5	86.25	74	0	650	150	300	3	0	0	0	0	1	0	0	12.8	4.9	0.64	0.63	0.62	0.61	0.61	0.59	1300	1000	2300	1400	2570
376	2	71	1	174	62	8	0	0	0	0	1	0	145	1	167.4	0	99	65	76.3333	74	115.25	67	83.0833	76.5	500	450	50	500	4	0	0	0	0	1	0	0	11.1	3	0.75	0.79	0.85	0.8	0.8	0.86	200	1250	1450	540	1870
377	1	52	2	151.7	62.9	5	0	1	1	0	2	0	115	0	0	0	144	77	99.3333	61	106.75	66.5	79.9167	61.5	0	1000	110	100	5	0	0	0	0	1	0	0	12.2	4	0.51	0.57	0.75	0.5	0.5	0.59	300	1500	1800	850	1100
378	2	71	2	156.1	58.9	6	1	1	0	0	1	1	230	0	0	0	126	53	77.3333	61	117.75	58.75	78.4167	60.25	0	1000	100	50	5	0	0	0	0	1	0	0	11	4.5	1.02	1.01	1.02	1.04	0.98	1.19	100	1200	1300	350	1670
379	2	75	2	153.6	52.95	7	0	2	0	0	1	1	100	0	0	0	128	72	90.6667	66	117	58.25	77.8333	69.75	0	450	35	20	2	0	0	0	0	1	0	0	12.7	4.3	0.78	0.83	0.72	0.55	0.55	0.68	1500	1200	2700	800	1270
380	1	63	1	167	70.5	1	0	2	0	0	2	1	144	1	0	150	140	74	96	74	108.75	62.5	77.9167	68.25	0	490	100	50	4	1	0	0	0	2	0	0	13.8	3.7	0.86	1.02	0.89	0.8	0.8	0.88	550	1390	1940	1000	1990
381	2	81	1	169	60	6	1	3	0	0	2	1	245	0	0	0	128	61	83.3333	69	126	69.5	88.3333	77.5	0	2600	350	200	15	1	0	0	0	2	0	0	10.8	3.2	0.61	0.66	0.62	0.66	0.62	0.94	100	3200	3300	160	500
382	1	54	2	164.5	62.6	6	1	3	1	0	2	1	165	0	0	0	117	84	95	76	113	74.75	87.5	65.75	0	1050	200	20	3	0	0	0	0	1	0	0	12.9	4.5	0.77	0.91	0.85	0.73	0.73	0.79	250	1536	1786	1100	1100
383	2	54	1	164.8	79.25	6	1	4	0	0	2	1	366	1	0	100	127	80	95.6667	75	109	74.5	86	69.25	0	1300	100	50	16	1	1	0	1	2	0	0	15.8	4.2	1.05	1.03	1	0.9	0.77	0.91	1000	1600	2600	450	1730
384	2	50	1	167.7	70.75	2	0	3	0	0	2	1	210	0	0	0	130	97	108	63	121.5	76	91.1667	62	0	1400	350	30	3	0	0	0	0	1	0	0	13.8	4.6	0.94	0.98	0.89	1	1	0.92	1000	1800	2800	1810	1460
385	2	82	1	164.3	51	1	0	2	0	0	1	1	140	0	0	0	135	76	95.6667	56	124.75	64.75	84.75	65.5	0	500	150	100	4	0	0	0	0	1	0	0	10.9	3.8	0.76	0.75	0.72	0.7	0.7	0.76	650	850	1500	1050	1020
386	2	67	1	173.4	63.4	6	1	4	0	0	2	1	139	0	0	0	125	77	93	76	127.25	80.5	96.0833	85	0	950	100	50	5	0	0	0	0	1	0	0	12.2	3.2	0.75	0.89	1.12	1.02	1.14	1.01	550	1350	1900	400	1500
387	2	71	1	176.3	75.3	4	0	3	0	0	2	1	100	0	0	0	177	57	97	65	144.75	70.75	95.4167	61.25	0	500	100	50	2	0	0	0	0	1	0	0	16.2	4	0.84	0.8	0.76	0.78	0.78	0.77	900	850	1750	400	1470
388	2	76	2	150	47	4	0	0	0	0	2	1	130	1	105.75	100	130	80	96.6667	86	120.25	69.5	86.4167	66	0	600	250	20	5	0	0	0	0	1	0	0	11.6	4.5	0.64	0.72	0.68	0.63	0.62	0.64	340	1350	1690	1000	1880
389	2	53	1	162.4	65.65	4	0	1	0	0	2	1	190	0	0	0	154	80	104.667	78	119.25	73	88.4167	74.75	0	700	250	100	3	0	0	0	0	1	0	0	15.2	4.9	0.95	1.01	1.03	0.89	0.89	1.02	800	1000	1800	410	1530
390	1	25	2	164.3	58.35	4	0	4	0	0	2	1	220	0	0	0	113	47	69	77	109.5	48.25	68.6667	81.75	0	2100	300	200	8	1	0	1	1	2	0	0	11.6	4.3	0.61	0.54	0.62	0.57	0.51	0.71	700	2500	3200	400	950
391	2	80	2	154.2	58.3	6	1	2	0	0	2	1	210	1	169.07	200	131	60	83.6667	77	110.5	62.5	78.5	66	0	500	100	20	5	0	0	0	0	1	0	0	13.9	3.5	1.13	1.19	1.11	1.02	1.02	1.21	600	800	1400	710	1270
392	2	76	1	167.2	73.8	4	0	3	0	0	2	1	204	0	0	0	187	79	115	55	118	60.5	79.6667	58.75	0	1450	580	250	4	0	0	0	0	1	0	0	10.7	3.7	0.87	0.91	1	0.92	0.92	1.01	250	1700	1950	700	1400
393	2	67	1	166	69	4	0	1	0	0	2	1	155	1	372.6	50	97	50	65.6667	80	100.5	64.75	76.6667	81	0	950	50	100	4	0	0	0	0	1	0	0	15.8	4.1	0.71	0.78	0.69	0.69	0.69	0.68	700	1200	1900	1800	1370
394	1	63	1	164.1	67.5	6	1	1	0	0	2	1	285	0	0	0	105	65	78.3333	69	107.25	71.5	83.4167	65.5	0	910	320	50	5	0	0	0	0	1	0	0	15.9	4.4	0.96	1.02	0.94	0.88	0.86	1.01	400	1110	1510	770	2020
395	1	34	1	172.4	85.6	6	1	0	0	1	2	1	518	0	0	0	111	70	83.6667	70	111	69.75	83.5	74	500	2220	700	1000	3	1	0	0	1	2	0	0	14.6	4.6	0.89	0.85	0.9	0.76	0.76	0.83	800	2920	3720	800	1250
396	1	59	1	167.6	65.5	4	0	2	0	0	2	1	125	0	0	0	92	50	64	73	127.5	76.25	93.3333	78.25	0	280	40	50	2	0	0	0	0	1	0	0	14.1	4.6	0.96	1.07	1.02	1.02	1.02	0.98	1000	630	1630	500	2210
397	2	76	2	156.9	55.9	2	0	1	0	0	1	1	205	0	0	0	134	76	95.3333	54	110.25	66.25	80.9167	56.25	0	1100	60	50	3	0	0	0	0	1	0	0	11.8	3.8	0.78	0.58	0.69	0.6	0.6	0.66	100	1300	1400	780	2100
398	1	53	1	163.7	60.4	2	0	2	0	0	2	1	165	0	0	0	121	76	91	66	110.25	73	85.4167	71.25	0	300	20	5	4	1	1	0	1	2	0	0	14	4.6	0.95	1.14	1.16	1.42	1.42	1.02	1000	700	1700	750	1100
399	2	67	1	165	57.4	1	0	3	0	0	1	1	110	0	0	0	103	55	71	84	118.5	75	89.5	92.25	0	400	150	50	3	0	0	0	0	1	0	0	11.5	3.9	0.78	0.89	0.86	0.7	0.7	0.7	1200	900	2100	100	1110
400	2	63	2	159.7	62.9	5	0	1	1	0	2	1	200	1	0	0	131	67	88.3333	62	126.75	80.25	95.75	61.25	0	500	210	50	3	0	0	0	0	1	0	0	13.2	4.2	0.59	0.65	0.61	0.54	0.49	0.55	1700	850	2550	3300	2220
401	2	75	1	150	44	5	0	3	1	0	2	1	235	1	138.6	200	142	53	82.6667	66	117.75	66.75	83.75	57.5	0	350	100	30	6	0	0	0	0	1	0	0	14.2	4.3	1.32	1.37	1.52	1.3	1.22	1.23	400	600	1000	490	600
402	2	68	2	161.8	53	4	0	4	1	0	2	1	370	1	66.25	300	132	82	98.6667	89	115.75	71.75	86.4167	69.75	0	2100	80	300	8	0	0	0	0	1	0	0	13.7	4.2	0.62	0.75	0.8	0.61	0.59	0.59	0	3346	3346	530	1300
403	2	74	2	158.5	50.5	5	0	3	1	0	2	1	345	1	517.625	200	111	77	88.3333	70	111.75	66.5	81.5833	64.5	0	900	100	100	5	0	0	0	0	1	0	0	12.4	3.9	0.89	0.92	1.06	1.12	0.76	0.84	300	1150	1450	550	1250
404	2	51	2	165.2	78.7	6	0	1	1	0	2	1	251	1	0	0	81	54	63	75	99	68	78.3333	76.25	0	2100	300	50	5	0	0	0	0	1	0	0	10.4	4.2	0.78	0.66	0.68	0.7	0.6	0.71	1500	2350	3850	1460	2200
405	2	67	1	160	59	4	0	3	0	0	2	1	170	0	0	0	177	83	114.333	54	128	72.25	90.8333	52.25	0	1000	100	100	4	0	0	0	0	1	0	0	14.7	5.1	0.92	0.93	0.89	0.85	0.85	0.81	800	1250	2050	450	1370
406	2	74	1	167	64	1	0	2	0	0	2	1	245	1	0	0	157	74	101.667	65	122.5	62.5	82.5	68	0	450	150	50	4	0	0	0	0	1	0	0	8.3	3.1	0.72	0.83	0.78	1.13	1.13	0.8	200	650	850	550	1990
407	1	48	2	163	51	6	0	3	1	0	2	1	320	1	0	50	123	72	89	80	107.25	66.25	79.9167	76.25	0	1000	300	100	5	0	0	0	0	1	0	0	14.3	4.5	0.79	0.9	1.04	0.85	0.73	0.78	450	1400	1850	330	1850
408	1	49	1	176	77	6	0	1	1	0	2	1	325	1	0	0	127	83	97.6667	75	124.5	84	97.5	75.5	0	400	150	20	3	0	0	0	0	1	0	0	14	4.4	0.82	0.97	1.02	0.71	0.71	0.86	800	700	1500	800	1900
409	2	79	2	152.8	68.6	4	0	1	0	0	2	1	110	0	0	0	176	78	110.667	85	145.75	83.5	104.25	81.75	0	300	120	10	3	0	0	0	0	1	0	0	12.8	4.1	0.88	0.92	0.87	1.17	1.17	0.83	250	650	900	780	1170
410	2	54	1	169	55	6	1	2	1	0	2	1	245	1	0	0	140	79	99.3333	67	118.75	79.75	92.75	60.75	500	2100	750	250	5	1	0	0	0	1	0	0	12.4	4.6	1.19	0.94	1.17	1	0.96	0.94	800	4150	4950	1150	2120
411	2	88	1	164.1	67.6	5	0	2	1	0	2	1	205	0	0	0	179	75	109.667	64	153	75.25	101.167	69	0	400	50	300	13	1	1	0	1	2	0	0	10.9	3.7	1.88	1.78	1.62	1.62	1.33	1.53	200	1200	1400	700	1050
412	1	50	1	178.9	78.9	1	0	4	0	0	2	0	310	0	0	0	108	69	82	51	131.5	81.75	98.3333	72.5	0	2510	500	300	7	0	0	0	0	1	0	0	14.1	4.7	0.99	0.91	0.88	0.71	0.79	1.02	0	3842	3842	1640	2000
413	1	45	2	152.3	52	6	1	2	0	0	1	1	310	1	522.6	0	126	84	98	68	123.75	77.5	92.9167	82	0	800	300	200	4	1	0	0	0	2	0	0	12	4.5	0.68	0.84	0.92	0.72	0.58	0.64	130	1050	1180	660	800
414	2	65	2	149	43	3	0	3	0	0	1	1	190	0	0	0	129	74	92.3333	80	122	72	88.6667	73.25	0	1150	100	100	4	0	0	0	0	1	0	0	11.8	4.4	0.73	0.66	0.6	0.58	0.58	0.62	100	1400	1500	320	1040
415	2	70	2	160	62	6	0	2	0	0	1	1	264	0	0	0	124	78	93.3333	65	113.25	72.5	86.0833	74	0	400	50	70	5	0	0	0	0	1	0	0	11.9	4.1	0.58	0.66	0.57	0.65	0.63	0.66	850	700	1550	650	1970
416	2	62	2	155.6	78	1	0	1	0	0	2	1	255	0	0	0	136	79	98	64	131.25	81	97.75	70.75	0	200	200	100	4	0	0	0	0	1	0	0	11.9	4.2	0.8	0.91	1.05	1.03	0.93	1.04	0	350	350	830	1420
417	1	63	2	152	43	6	1	1	1	0	2	1	255	0	0	0	137	79	98.3333	75	122.5	69.5	87.1667	60	0	1150	200	100	5	1	0	0	0	2	0	0	14	4.5	0.74	0.7	0.78	0.64	0.68	0.66	500	1450	1950	1210	1470
418	2	73	2	161.8	75.5	5	0	1	0	0	2	1	210	0	0	0	162	80	107.333	69	133	76.75	95.5	70.25	0	800	100	100	3	0	0	0	0	1	0	0	14.5	4.4	0.74	0.89	0.82	0.81	0.81	0.89	550	1000	1550	354	750
419	2	77	2	150.2	61.75	6	0	3	1	0	2	1	263	0	0	0	125	74	91	68	140	85.5	103.667	84.5	0	1400	200	150	5	0	0	0	0	1	0	0	10.4	4.6	1.39	1.07	1.04	0.96	0.96	1.48	100	1700	1800	600	1250
420	2	76	2	141.1	57.1	1	0	2	0	0	2	1	243	0	0	0	157	84	108.333	61	134.75	77	96.25	59.5	0	1360	920	300	3	0	0	0	0	1	0	0	11.4	4.1	0.61	0.5	0.62	0.55	0.55	0.55	300	1660	1960	1070	1990
421	1	50	1	171	65	4	0	3	0	0	2	1	160	0	0	0	123	70	87.6667	65	116	71.75	86.5	66.25	0	380	178	200	4	1	0	0	1	2	0	0	16.3	4.8	0.89	0.89	0.94	0.83	0.77	0.86	250	680	930	510	1675
422	1	56	2	157.3	51.5	1	0	3	0	0	1	1	203	0	0	0	100	63	75.3333	60	120.5	74	89.5	81	0	700	350	50	4	0	0	0	0	1	0	0	11.9	3.5	0.47	0.54	0.47	0.51	0.51	0.68	1550	1450	3000	1900	1570
423	2	83	2	148	56	4	0	2	0	1	2	1	260	0	0	0	135	88	103.667	63	120.75	74.25	89.75	74.75	0	950	250	150	8	1	1	0	1	2	0	0	10.9	4.1	0.83	0.84	0.77	0.7	0.66	0.8	200	1300	1500	580	300
424	2	75	1	158	73	1	0	2	0	0	1	1	195	0	0	0	105	45	65	75	111.25	54.5	73.4167	85.25	300	2690	100	300	4	0	0	0	0	1	0	0	9	3.6	0.85	1.21	1.22	1.1	1.1	0.97	200	3240	3440	1650	1980
425	2	64	1	161.3	62.5	6	1	3	1	0	2	1	310	0	0	0	122	80	94	68	107.5	72.75	84.3333	63	0	1900	250	150	5	0	0	0	0	1	0	0	13.4	4.2	0.89	0.9	0.83	0.96	0.92	0.87	200	2250	2450	1950	2830
426	2	76	2	151.3	65	7	0	3	0	0	2	1	165	0	0	100	146	117	126.667	73	126.25	91.25	102.917	63.75	0	1500	200	300	4	0	0	0	0	1	0	0	12.9	4.4	0.66	0.72	0.59	0.64	0.61	0.73	100	1800	1900	1040	1080
427	2	72	2	154	58	2	0	2	0	0	2	1	245	0	0	0	250	141	177.333	63	162.5	92.75	116	63.75	0	2000	960	100	4	0	0	0	0	1	0	0	13.3	4.2	0.83	0.67	0.85	0.77	0.69	0.8	100	2200	2300	1330	2110
428	2	66	1	171.9	68.65	5	0	1	1	0	2	1	230	0	0	0	147	74	98.3333	67	131	76.5	94.6667	68.5	0	500	120	10	5	0	0	0	0	1	0	0	14	4.2	0.87	0.81	0.76	0.91	0.78	0.76	50	800	850	670	700
429	2	87	1	165.5	51	4	0	1	0	0	2	1	135	0	0	0	154	93	113.333	61	109.75	69	82.5833	222.25	0	1200	100	30	5	1	0	0	1	2	0	0	12.4	3.8	1.02	0.88	1.17	1.44	0.93	0.97	800	1550	2350	1380	1040
430	1	27	1	170.7	60	6	0	1	1	0	2	1	220	0	0	0	119	64	82.3333	88	115.5	65.5	82.1667	72.75	0	450	80	50	5	0	0	0	0	1	0	0	13.8	4.9	1.03	1.02	1.01	1.06	0.82	0.93	200	650	850	240	1100
431	1	55	1	171.5	67.05	6	0	1	1	0	2	1	220	0	0	0	93	51	65	52	98.75	60.5	73.25	62.5	0	1200	50	50	5	1	0	0	0	2	0	0	16.1	5.2	1.01	1.01	1.06	0.85	0.91	0.96	100	1400	1500	220	2150
432	2	96	2	153	39.4	3	0	2	0	0	1	1	215	0	0	0	199	84	122.333	78	123	61	81.6667	70.25	0	400	100	50	6	1	0	0	0	2	0	0	11.8	3.3	0.99	1.06	0.96	0.99	1.09	0.81	230	1050	1280	620	765
433	2	61	1	173	61	6	0	2	1	0	2	1	195	0	0	0	140	89	106	76	120.5	73.5	89.1667	67.25	0	1500	250	100	5	0	0	0	0	1	0	0	11.9	3.6	0.79	0.75	0.73	0.66	0.69	0.67	1000	1850	2850	850	1500
434	1	64	2	157.3	44.4	6	1	2	1	0	2	1	280	0	0	0	137	72	93.6667	58	117.25	63.75	81.5833	65.5	0	1300	200	50	23	1	0	0	0	4	1	0	12.6	4.2	0.76	0.72	0.85	0.89	0.57	0.72	50	1500	1550	900	820
435	2	54	1	163.9	78.4	6	0	1	1	0	2	1	255	0	0	0	124	78	93.3333	56	134.75	80	98.25	73.5	0	1350	90	100	10	0	0	0	0	1	0	0	14.8	4.7	1	1	1.15	1	0.97	1.07	450	1600	2050	770	1600
436	2	61	1	177.8	73	4	0	3	0	0	2	1	155	0	0	0	118	78	91.3333	91	109.5	77.25	88	113.5	0	1000	60	50	3	0	0	0	0	1	0	0	15.2	4.5	0.75	0.9	0.78	0.8	0.78	1.42	1000	1250	2250	1930	2390
437	2	59	1	165.7	71.05	6	0	3	1	0	2	1	265	0	0	0	124	83	96.6667	85	123.25	84	97.0833	75.75	0	550	150	30	2	1	0	0	0	2	0	0	14.2	4.7	0.78	0.93	0.94	0.89	0.89	0.7	800	850	1650	460	2900
438	2	48	1	179.4	109.7	6	0	2	1	0	2	1	285	0	0	50	155	80	105	83	118.75	64	82.25	76.75	0	700	200	50	24	1	0	1	1	3	1	0	14.8	4.4	0.94	1.11	1.99	1.63	0.89	1.01	800	1000	1800	470	900
439	2	69	2	163	47	6	0	1	1	0	2	1	190	0	0	0	121	62	81.6667	86	105.75	59.5	74.9167	72.75	0	700	120	70	5	1	0	0	0	2	0	0	13.4	4.6	0.71	0.76	0.77	0.57	0.54	0.61	0	800	800	450	1100
440	1	49	1	162.9	63.9	6	1	0	1	0	2	1	230	0	0	0	180	98	125.333	87	128.25	82.25	97.5833	74	0	1000	200	200	6	1	0	0	0	2	0	0	13.8	4.5	0.99	1.06	1.21	1.09	1.09	1.33	1200	1350	2550	770	1350
441	2	70	2	154	40.4	4	0	4	0	0	2	0	300	0	0	0	102	66	78	79	112.25	64	80.0833	88.5	600	2500	250	800	20	1	0	0	1	2	0	0	11.8	3.4	0.78	0.67	0.76	0.69	0.48	0.64	0	5994	5994	585	0
442	2	80	2	146.6	48	4	0	2	0	0	2	1	165	0	0	0	125	62	83	54	122.75	69.25	87.0833	75	0	800	500	100	5	0	0	0	0	1	0	0	9.8	3.9	0.67	0.64	0.78	0.57	0.53	0.51	550	1100	1650	838	1670
443	2	81	2	147.5	45.3	1	0	2	0	0	2	1	195	0	0	0	158	66	96.6667	65	137	74.75	95.5	70.25	0	550	300	100	6	0	0	0	0	1	0	0	12.7	4.2	0.68	0.78	0.9	0.62	0.53	0.65	500	800	1300	490	885
444	2	62	1	176.9	67.2	7	0	4	0	0	1	1	185	0	0	0	163	108	126.333	76	124.5	90.75	102	74.5	0	1150	250	100	5	0	0	0	0	1	0	0	9	3.2	0.95	1.08	1.02	1.04	1.11	1.57	1900	1400	3300	1310	3590
445	2	71	2	152.6	59.5	6	0	1	1	0	2	1	212	0	0	0	119	78	91.6667	70	120	77.5	91.6667	70.5	0	880	170	50	5	0	0	0	0	1	0	0	12.8	4.2	0.88	0.9	1.01	1	0.94	1.09	100	1080	1180	500	2000
446	2	69	2	162.3	53.85	1	0	3	0	0	2	1	180	0	0	0	127	72	90.3333	74	109.25	69.75	82.9167	66	0	300	20	10	4	0	0	0	0	1	0	0	9.9	3.4	0.6	0.54	0.56	0.63	0.72	0.91	250	900	1150	900	1620
447	2	70	2	152.8	51.2	4	0	2	0	0	2	1	140	0	0	0	144	64	90.6667	78	127.5	70.5	89.5	82	0	1050	350	50	3	0	0	0	0	1	0	0	9.7	4.2	0.66	0.59	0.65	0.49	0.49	0.64	800	1400	2200	1070	1400
448	1	48	2	159.1	66.5	4	0	1	0	0	2	1	155	0	0	0	119	70	86.3333	71	116.75	69	84.9167	68.5	0	950	150	50	4	0	0	0	0	1	0	0	9.3	3.7	0.65	0.68	0.56	0.61	0.45	0.6	400	1250	1650	300	1150
449	2	59	2	164.7	72.9	6	0	4	1	0	2	1	260	0	0	0	131	72	91.6667	76	128	74.75	92.5	83.25	0	1800	250	200	6	1	0	0	0	2	0	0	13.1	4.1	0.74	0.65	0.54	0.47	0.57	0.54	0	2000	2000	650	1350
450	2	62	2	150.6	49.6	6	0	3	0	0	2	1	150	0	0	0	139	64	89	62	125	65.5	85.3333	76	900	0	500	50	4	0	0	0	0	1	0	0	12.3	3.7	0.63	0.52	0.53	0.51	0.47	0.58	900	1200	2100	1700	1750
451	1	49	1	167.5	68	6	0	0	0	0	1	1	50	0	0	0	109	74	85.6667	55	107.5	75	85.8333	62.5	0	200	50	20	2	0	0	0	0	1	0	0	15.3	4.7	0.94	0.87	0.71	0.85	0.85	0.84	0	200	200	400	0
452	1	56	1	170.5	53	6	0	3	0	0	2	1	447	0	0	0	140	93	108.667	80	115	79.5	91.3333	84.25	0	2380	300	300	10	0	0	0	0	1	0	0	13.6	4.5	0.77	0.84	0.89	0.78	0.78	1.05	700	2580	3280	430	1200
453	2	73	1	160	42.5	4	1	3	0	0	2	0	230	0	119	200	100	60	73.3333	85	99.25	58.75	72.25	114	600	1860	90	500	12	1	0	0	1	2	0	0	11.3	2.8	0.46	0.33	0.34	0.5	0.36	0.46	0	4550	4550	1040	0
454	2	79	1	165.5	65.2	4	0	3	0	0	2	1	210	0	0	0	189	50	96.3333	88	142.25	60.25	87.5833	86.5	0	1000	150	50	11	1	0	0	0	2	0	0	11.7	3.2	1.27	1.49	1.57	1.77	1.81	1.54	750	1350	2100	1250	950
455	1	37	2	164.8	63.3	6	0	0	1	0	2	1	240	0	0	0	124	77	92.6667	63	113	70.5	84.6667	64.25	0	950	350	50	5	1	0	0	0	2	0	0	13.9	4.5	0.82	0.88	0.7	0.65	0.67	0.77	1050	1300	2350	1270	1700
456	2	75	1	175.7	71.1	4	0	1	0	0	2	1	115	0	0	0	147	63	91	62	138	76	96.6667	66.75	0	900	100	50	4	0	0	0	0	1	0	0	15	4.2	1.05	1.03	1.15	1.16	0.8	1.1	200	1150	1350	460	1000
457	2	70	2	156.9	62.05	6	0	2	1	0	2	1	160	0	0	0	188	71	110	61	139	66.75	90.8333	53.5	0	550	150	50	9	1	0	1	1	2	0	0	11	3.9	0.83	0.75	0.8	1.05	0.64	1	400	800	1200	860	1190
458	2	69	1	163	59	1	0	1	0	0	2	1	203	0	0	0	166	73	104	66	122.5	65.25	84.3333	58.75	0	1400	150	100	4	0	0	0	0	1	0	0	14.7	4.6	0.73	0.75	0.8	0.71	0.72	0.83	1700	1750	3450	2370	1640
459	2	51	1	165.2	71.8	4	0	3	0	0	2	1	181	0	0	0	137	77	97	63	138	81	100	61.75	0	650	100	50	3	0	0	0	0	1	0	0	13.2	4.2	0.88	0.86	0.91	0.88	1.02	0.91	400	950	1350	490	1930
460	1	41	2	153	59	4	0	2	0	0	2	1	171	0	0	0	136	82	100	70	112.75	62.75	79.4167	72.75	0	300	80	20	6	1	0	0	0	2	0	0	13.3	4.4	0.64	0.67	0.56	0.57	0.61	0.64	500	600	1100	490	1920
461	2	70	2	162	64.7	1	0	2	0	0	2	1	160	0	0	0	135	74	94.3333	80	122.5	70.75	88	73.75	0	400	240	50	6	0	0	0	0	1	0	0	9.8	3.5	0.52	0.55	0.45	0.45	0.5	0.49	500	700	1200	620	1430
[truncated: 7 more columns]
